# Supplementary material for: Ethyl 4-[(4-chloro­phen­oxy)meth­yl]-2-(4-nitro­phen­yl)-1,3-thia­zole-5-carboxyl­ate
Source: Acta Crystallogr Sect E Struct Rep Online. 2011 Nov 25;67(Pt 12):o3433. doi: 10.1107/S1600536811049774 (PMC3239066; doi:10.1107/S1600536811049774)
Supplement: Supplementary file 1 [file e-67-o3433-sup1.cif]

##############################################################################
#                                                                            #
# This CIF contains the data in a paper accepted for publication in          #
# Acta Crystallographica Section E. It conforms to the requirements of       #
# Notes for Authors for Acta Crystallographica Section E, and has been       #
# peer reviewed under the auspices of the IUCr Commission on Journals.       #
#                                                                            #
# Full details of the Crystallographic Information File format               #
# are given in the paper "The Crystallographic Information File (CIF):       #
# a New Standard Archive File for Crystallography" by S. R. Hall, F. H.      #
# Allen and I. D. Brown [Acta Cryst. (1991), A47, 655-685].                  #
#                                                                            #
# The current version of the core CIF dictionary is obtainable from          #
# ftp://ftp.iucr.org/pub/cif_core.dic.                                       #
#                                                                            #
# Software is freely available for graphical display of the structure(s)     #
# in this CIF. For information consult the CIF software page                 #
# http://www.iucr.org/resources/cif/software.                                #
#                                                                            #
# This file may be used for bona fide research purposes within the           #
# scientific community so long as proper attribution is given to the journal # 
# article from which it was obtained.                                        #
#                                                                            #
##############################################################################
data_global
_audit_creation_method     SHELXL-97
_journal_data_validation_number     ?
_journal_date_recd_electronic     2011-11-15
_journal_date_accepted     2011-11-21
_journal_name_full     'Acta Crystallographica, Section E'
_journal_year     2011
_journal_volume     67
_journal_issue     12
_journal_page_first     o3433
_journal_page_last     o3433
_journal_paper_category     QO
_journal_coeditor_code     HB6513
_publ_contact_author_name     'Wei-Li Dong and Run-Ling Wang'
_publ_contact_author_address
;
Tianjin Key Laboratory on Technologies Enabling
Development of Clinical Therapeutics and
Diagnostics (Theranostics),
School of Pharmacy, Tianjin Medical University,
Tianjin 300070, China
;
_publ_contact_author_email     xhliu@zjut.edu.cn
_publ_contact_author_fax     ?
_publ_contact_author_phone     ?
_publ_section_title
;
Ethyl 4-[(4-chlorophenoxy)methyl]-2-(4-nitrophenyl)-1,3-thiazole-5-carboxylate
;
loop_
    _publ_author_name
    _publ_author_footnote
    _publ_author_address
    'Zhi-Rong Deng' .
;
Tianjin Key Laboratory on Technologies Enabling Development of Clinical
Therapeutics and Diagnostics (Theranostics)
School of Pharmacy
Tianjin Medical University
Tianjin 300070
People's Republic of China
;
    'Shu-Qing Wang' .
;
Tianjin Key Laboratory on Technologies Enabling Development of Clinical
Therapeutics and Diagnostics (Theranostics)
School of Pharmacy
Tianjin Medical University
Tianjin 300070
People's Republic of China
;
    'Wei-Li Dong' .
;
Tianjin Key Laboratory on Technologies Enabling Development of Clinical
Therapeutics and Diagnostics (Theranostics)
School of Pharmacy
Tianjin Medical University
Tianjin 300070
People's Republic of China
;
    'Run-Ling Wang' .
;
Tianjin Key Laboratory on Technologies Enabling Development of Clinical
Therapeutics and Diagnostics (Theranostics)
School of Pharmacy
Tianjin Medical University
Tianjin 300070
People's Republic of China
;
data_I
_chemical_name_systematic
;
Ethyl 4-[(4-chlorophenoxy)methyl]-2-(4-nitrophenyl)-1,3-thiazole-5-carboxylate
;
_chemical_name_common     ?
_chemical_formula_moiety     'C19 H15 Cl N2 O5 S'
_chemical_formula_sum     'C19 H15 Cl N2 O5 S'
_chemical_formula_iupac     'C19 H15 Cl N2 O5 S'
_chemical_formula_weight     418.84
_chemical_melting_point     ?
_symmetry_cell_setting     triclinic
_symmetry_space_group_name_H-M     'P -1'
loop_
    _symmetry_equiv_pos_as_xyz
    'x, y, z'
    '-x, -y, -z'
_cell_length_a     7.658(2)
_cell_length_b     7.736(2)
_cell_length_c     31.462(9)
_cell_angle_alpha     95.414(8)
_cell_angle_beta     93.595(13)
_cell_angle_gamma     95.536(9)
_cell_volume     1841.9(9)
_cell_formula_units_Z     4
_cell_measurement_reflns_used     5373
_cell_measurement_theta_min     2.0
_cell_measurement_theta_max     28.0
_cell_measurement_temperature     113(2)
_exptl_crystal_description     block
_exptl_crystal_colour     colorless
_exptl_crystal_size_max     0.20
_exptl_crystal_size_mid     0.18
_exptl_crystal_size_min     0.10
_exptl_crystal_density_diffrn     1.510
_exptl_crystal_density_meas     ?
_exptl_crystal_density_method     'not measured'
_exptl_crystal_F_000     864
_exptl_absorpt_coefficient_mu     0.356
_exptl_absorpt_correction_type     multi-scan
_exptl_absorpt_process_details     '(CrystalClear; Rigaku/MSC, 2005)'
_exptl_absorpt_correction_T_min     0.9322
_exptl_absorpt_correction_T_max     0.9653
_exptl_special_details     ?
_diffrn_ambient_temperature     113(2)
_diffrn_radiation_type     MoK\a
_diffrn_radiation_wavelength     0.71073
_diffrn_radiation_source     'fine-focus sealed tube'
_diffrn_radiation_monochromator     graphite
_diffrn_measurement_device_type     'Rigaku Saturn724+ CCD'
_diffrn_measurement_method     'profile data from \w-scans'
_diffrn_detector_area_resol_mean     28.5714
_diffrn_reflns_number     16159
_diffrn_reflns_av_R_equivalents     0.0535
_diffrn_reflns_av_sigmaI/netI     0.0863
_diffrn_reflns_theta_min     1.96
_diffrn_reflns_theta_max     25.25
_diffrn_reflns_theta_full     25.25
_diffrn_measured_fraction_theta_max     0.994
_diffrn_measured_fraction_theta_full     0.994
_diffrn_reflns_limit_h_min     -9
_diffrn_reflns_limit_h_max     9
_diffrn_reflns_limit_k_min     -9
_diffrn_reflns_limit_k_max     9
_diffrn_reflns_limit_l_min     -34
_diffrn_reflns_limit_l_max     37
_diffrn_standards_number     0
_diffrn_standards_interval_count     0
_diffrn_standards_interval_time     0
_diffrn_standards_decay_%     0
_refine_special_details
;
Refinement of <i>F</i>^2^ against ALL reflections. The weighted <i>R</i>-factor
<i>wR</i> and goodness of fit <i>S</i> are based on <i>F</i>^2^, conventional
<i>R</i>-factors <i>R</i> are based on <i>F</i>, with <i>F</i> set to zero for
negative <i>F</i>^2^. The threshold expression of <i>F</i>^2^ >
\s(<i>F</i>^2^) is used only for calculating <i>R</i>-factors(gt) <i>etc</i>.
and is not relevant to the choice of reflections for refinement.
<i>R</i>-factors based on <i>F</i>^2^ are statistically about twice as large
as those based on <i>F</i>, and <i>R</i>- factors based on ALL data will be
even larger.
;
_reflns_number_total     6636
_reflns_number_gt     4821
_reflns_threshold_expression     I>2\s(I)
_refine_ls_structure_factor_coef     Fsqd
_refine_ls_matrix_type     full
_refine_ls_R_factor_all     0.0840
_refine_ls_R_factor_gt     0.0582
_refine_ls_wR_factor_gt     0.1243
_refine_ls_wR_factor_ref     0.1379
_refine_ls_goodness_of_fit_ref     1.071
_refine_ls_restrained_S_all     1.071
_refine_ls_number_reflns     6636
_refine_ls_number_parameters     507
_refine_ls_number_restraints     0
_refine_ls_hydrogen_treatment     constr
_refine_ls_weighting_scheme     calc
_refine_ls_weighting_details
                 'calc w=1/[\s^2^(Fo^2^)+(0.0487P)^2^] where P=(Fo^2^+2Fc^2^)/3'
_atom_sites_solution_hydrogens     geom
_atom_sites_solution_primary     direct
_atom_sites_solution_secondary     difmap
_refine_ls_shift/su_max     0.000
_refine_ls_shift/su_mean     0.000
_refine_diff_density_max     0.695
_refine_diff_density_min     -0.538
_refine_ls_extinction_method     none
_refine_ls_extinction_coef     ?
loop_
    _atom_type_symbol
    _atom_type_description
    _atom_type_scat_dispersion_real
    _atom_type_scat_dispersion_imag
    _atom_type_scat_source
    'C' 'C' 0.0033 0.0016
                         'International Tables Vol C Tables 4.2.6.8 and 6.1.1.4'
    'H' 'H' 0.0000 0.0000
                         'International Tables Vol C Tables 4.2.6.8 and 6.1.1.4'
    'N' 'N' 0.0061 0.0033
                         'International Tables Vol C Tables 4.2.6.8 and 6.1.1.4'
    'O' 'O' 0.0106 0.0060
                         'International Tables Vol C Tables 4.2.6.8 and 6.1.1.4'
    'S' 'S' 0.1246 0.1234
                         'International Tables Vol C Tables 4.2.6.8 and 6.1.1.4'
    'Cl' 'Cl' 0.1484 0.1585
                         'International Tables Vol C Tables 4.2.6.8 and 6.1.1.4'
_computing_data_collection     'CrystalClear (Rigaku/MSC, 2005)'
_computing_cell_refinement     'CrystalClear (Rigaku/MSC, 2005)'
_computing_data_reduction     'CrystalClear (Rigaku/MSC, 2005)'
_computing_structure_solution     'SHELXS97 (Sheldrick, 2008)'
_computing_structure_refinement     'SHELXL97 (Sheldrick, 2008)'
_computing_molecular_graphics     'SHELXTL (Sheldrick, 2008)'
_computing_publication_material     'SHELXTL (Sheldrick, 2008)'
loop_
    _atom_site_type_symbol
    _atom_site_label
    _atom_site_fract_x
    _atom_site_fract_y
    _atom_site_fract_z
    _atom_site_U_iso_or_equiv
    _atom_site_adp_type
    _atom_site_calc_flag
    _atom_site_refinement_flags
    _atom_site_occupancy
    _atom_site_symmetry_multiplicity
    _atom_site_disorder_assembly
    _atom_site_disorder_group
    Cl Cl1 0.06288(14) 0.22346(16) 0.14799(3) 0.0624(3) Uani d . 1 1 . .
    Cl Cl2 0.75805(14) 0.89132(14) 0.35049(3) 0.0543(3) Uani d . 1 1 . .
    S S1 0.31213(10) 0.60383(11) 0.47252(2) 0.0282(2) Uani d . 1 1 . .
    S S2 0.38418(10) 0.69544(11) 0.02723(2) 0.0270(2) Uani d . 1 1 . .
    O O1 -0.2945(3) 0.9265(4) 0.62204(8) 0.0494(7) Uani d . 1 1 . .
    O O2 -0.4697(3) 0.9946(3) 0.57059(8) 0.0458(7) Uani d . 1 1 . .
    O O3 0.1342(3) 0.4482(3) 0.33207(7) 0.0371(6) Uani d . 1 1 . .
    O O4 0.5159(3) 0.4840(3) 0.36414(7) 0.0329(6) Uani d . 1 1 . .
    O O5 0.5999(3) 0.4344(4) 0.43078(7) 0.0481(7) Uani d . 1 1 . .
    O O6 0.0810(3) 1.2838(4) -0.12206(7) 0.0473(7) Uani d . 1 1 . .
    O O7 0.0164(3) 1.4680(3) -0.07058(7) 0.0431(6) Uani d . 1 1 . .
    O O8 0.5491(3) 0.8696(3) 0.16726(7) 0.0391(6) Uani d . 1 1 . .
    O O9 0.4837(3) 0.4928(3) 0.13384(7) 0.0393(6) Uani d . 1 1 . .
    O O10 0.5477(3) 0.4164(3) 0.06707(7) 0.0479(7) Uani d . 1 1 . .
    N N1 -0.3375(4) 0.9339(4) 0.58378(9) 0.0351(7) Uani d . 1 1 . .
    N N2 0.0807(3) 0.6965(4) 0.41884(8) 0.0284(6) Uani d . 1 1 . .
    N N3 0.0757(3) 1.3317(4) -0.08384(9) 0.0329(7) Uani d . 1 1 . .
    N N4 0.3024(3) 0.9408(4) 0.08080(8) 0.0269(6) Uani d . 1 1 . .
    C C1 0.0473(4) 0.7472(4) 0.53661(10) 0.0273(8) Uani d . 1 1 . .
    H H1 0.1548 0.7055 0.5458 0.033 Uiso calc R 1 1 . .
    C C2 -0.0636(4) 0.8068(4) 0.56656(10) 0.0292(8) Uani d . 1 1 . .
    H H2 -0.0337 0.8070 0.5963 0.035 Uiso calc R 1 1 . .
    C C3 -0.2193(4) 0.8660(4) 0.55205(10) 0.0283(8) Uani d . 1 1 . .
    C C4 -0.2677(4) 0.8684(4) 0.50915(10) 0.0264(7) Uani d . 1 1 . .
    H H4 -0.3748 0.9112 0.5002 0.032 Uiso calc R 1 1 . .
    C C5 -0.1574(4) 0.8076(4) 0.47948(10) 0.0264(8) Uani d . 1 1 . .
    H H5 -0.1897 0.8060 0.4498 0.032 Uiso calc R 1 1 . .
    C C6 0.0014(4) 0.7483(4) 0.49283(9) 0.0258(7) Uani d . 1 1 . .
    C C7 0.1180(4) 0.6887(4) 0.45996(10) 0.0257(8) Uani d . 1 1 . .
    C C8 0.3452(4) 0.5764(4) 0.41898(9) 0.0265(8) Uani d . 1 1 . .
    C C9 0.2093(4) 0.6326(4) 0.39547(10) 0.0274(8) Uani d . 1 1 . .
    C C10 0.1867(4) 0.6278(5) 0.34789(9) 0.0337(8) Uani d . 1 1 . .
    H H10A 0.0954 0.7027 0.3394 0.040 Uiso calc R 1 1 . .
    H H10B 0.2985 0.6696 0.3362 0.040 Uiso calc R 1 1 . .
    C C11 0.1246(4) 0.4053(5) 0.28864(10) 0.0325(8) Uani d . 1 1 . .
    C C12 0.0871(4) 0.2302(5) 0.27464(11) 0.0414(9) Uani d . 1 1 . .
    H H12 0.0740 0.1475 0.2950 0.050 Uiso calc R 1 1 . .
    C C13 0.0684(4) 0.1737(5) 0.23175(11) 0.0435(10) Uani d . 1 1 . .
    H H13 0.0434 0.0529 0.2224 0.052 Uiso calc R 1 1 . .
    C C14 0.0866(4) 0.2951(6) 0.20225(11) 0.0419(10) Uani d . 1 1 . .
    C C15 0.1222(5) 0.4678(5) 0.21532(11) 0.0448(10) Uani d . 1 1 . .
    H H15 0.1323 0.5494 0.1946 0.054 Uiso calc R 1 1 . .
    C C16 0.1441(4) 0.5272(5) 0.25884(11) 0.0400(9) Uani d . 1 1 . .
    H H16 0.1717 0.6479 0.2680 0.048 Uiso calc R 1 1 . .
    C C17 0.5000(4) 0.4921(5) 0.40608(11) 0.0304(8) Uani d . 1 1 . .
    C C18 0.6616(4) 0.3931(5) 0.34835(11) 0.0395(9) Uani d . 1 1 . .
    H H18A 0.6565 0.2742 0.3577 0.047 Uiso calc R 1 1 . .
    H H18B 0.7758 0.4579 0.3593 0.047 Uiso calc R 1 1 . .
    C C19 0.6409(4) 0.3845(5) 0.30047(10) 0.0427(10) Uani d . 1 1 . .
    H H19A 0.5281 0.3186 0.2901 0.064 Uiso calc R 1 1 . .
    H H19B 0.7370 0.3262 0.2882 0.064 Uiso calc R 1 1 . .
    H H19C 0.6440 0.5030 0.2918 0.064 Uiso calc R 1 1 . .
    C C20 0.2591(4) 0.9569(4) -0.03709(9) 0.0254(7) Uani d . 1 1 . .
    H H20 0.3027 0.8497 -0.0463 0.030 Uiso calc R 1 1 . .
    C C21 0.2033(4) 1.0641(4) -0.06709(10) 0.0253(7) Uani d . 1 1 . .
    H H21 0.2087 1.0325 -0.0969 0.030 Uiso calc R 1 1 . .
    C C22 0.1395(4) 1.2188(4) -0.05227(10) 0.0263(8) Uani d . 1 1 . .
    C C23 0.1314(4) 1.2715(4) -0.00937(9) 0.0260(7) Uani d . 1 1 . .
    H H23 0.0880 1.3790 -0.0004 0.031 Uiso calc R 1 1 . .
    C C24 0.1879(4) 1.1641(4) 0.02008(10) 0.0258(7) Uani d . 1 1 . .
    H H24 0.1835 1.1980 0.0498 0.031 Uiso calc R 1 1 . .
    C C25 0.2512(3) 1.0067(4) 0.00690(9) 0.0215(7) Uani d . 1 1 . .
    C C26 0.3069(3) 0.8944(4) 0.03974(9) 0.0227(7) Uani d . 1 1 . .
    C C27 0.4094(4) 0.6720(4) 0.08080(9) 0.0256(7) Uani d . 1 1 . .
    C C28 0.3598(4) 0.8142(4) 0.10414(9) 0.0260(8) Uani d . 1 1 . .
    C C29 0.3674(4) 0.8490(5) 0.15229(10) 0.0352(9) Uani d . 1 1 . .
    H H29A 0.3119 0.9563 0.1607 0.042 Uiso calc R 1 1 . .
    H H29B 0.3043 0.7502 0.1647 0.042 Uiso calc R 1 1 . .
    C C30 0.5855(4) 0.8708(5) 0.21057(10) 0.0337(9) Uani d . 1 1 . .
    C C31 0.7463(4) 0.8208(5) 0.22347(11) 0.0419(10) Uani d . 1 1 . .
    H H31 0.8221 0.7818 0.2026 0.050 Uiso calc R 1 1 . .
    C C32 0.7992(5) 0.8266(5) 0.26642(11) 0.0437(10) Uani d . 1 1 . .
    H H32 0.9109 0.7929 0.2751 0.052 Uiso calc R 1 1 . .
    C C33 0.6870(5) 0.8826(5) 0.29680(10) 0.0385(9) Uani d . 1 1 . .
    C C34 0.5246(4) 0.9283(5) 0.28490(11) 0.0379(9) Uani d . 1 1 . .
    H H34 0.4479 0.9636 0.3059 0.045 Uiso calc R 1 1 . .
    C C35 0.4729(5) 0.9223(5) 0.24120(11) 0.0386(9) Uani d . 1 1 . .
    H H35 0.3602 0.9537 0.2325 0.046 Uiso calc R 1 1 . .
    C C36 0.4860(4) 0.5145(5) 0.09238(11) 0.0317(8) Uani d . 1 1 . .
    C C37 0.5723(6) 0.3412(5) 0.14607(12) 0.0566(12) Uani d . 1 1 . .
    H H37A 0.5024 0.2315 0.1338 0.068 Uiso calc R 1 1 . .
    H H37B 0.6898 0.3444 0.1345 0.068 Uiso calc R 1 1 . .
    C C38 0.5903(6) 0.3461(6) 0.19137(12) 0.0651(13) Uani d . 1 1 . .
    H H38A 0.6576 0.4558 0.2034 0.098 Uiso calc R 1 1 . .
    H H38B 0.6522 0.2476 0.1994 0.098 Uiso calc R 1 1 . .
    H H38C 0.4735 0.3381 0.2025 0.098 Uiso calc R 1 1 . .
loop_
    _atom_site_aniso_label
    _atom_site_aniso_U_11
    _atom_site_aniso_U_22
    _atom_site_aniso_U_33
    _atom_site_aniso_U_12
    _atom_site_aniso_U_13
    _atom_site_aniso_U_23
    Cl1 0.0789(8) 0.0728(9) 0.0332(6) 0.0111(6) 0.0073(5) -0.0124(5)
    Cl2 0.0793(7) 0.0543(7) 0.0292(5) 0.0136(6) -0.0041(5) 0.0023(5)
    S1 0.0269(4) 0.0314(5) 0.0265(5) 0.0083(4) 0.0003(3) 0.0002(4)
    S2 0.0299(4) 0.0238(5) 0.0267(5) 0.0065(4) -0.0012(3) -0.0019(4)
    O1 0.0576(17) 0.063(2) 0.0317(15) 0.0229(14) 0.0142(12) 0.0032(13)
    O2 0.0411(15) 0.0510(19) 0.0493(16) 0.0228(13) 0.0121(12) 0.0010(13)
    O3 0.0433(14) 0.0385(16) 0.0268(13) -0.0016(12) 0.0015(10) -0.0046(11)
    O4 0.0287(12) 0.0390(16) 0.0329(14) 0.0123(11) 0.0078(10) 0.0001(11)
    O5 0.0421(15) 0.071(2) 0.0341(14) 0.0317(14) -0.0020(11) 0.0000(14)
    O6 0.0652(17) 0.0533(19) 0.0289(14) 0.0219(14) 0.0086(12) 0.0126(13)
    O7 0.0471(15) 0.0401(17) 0.0462(16) 0.0212(13) 0.0030(12) 0.0088(13)
    O8 0.0378(14) 0.0485(18) 0.0278(13) -0.0048(12) -0.0015(10) -0.0016(12)
    O9 0.0582(16) 0.0258(15) 0.0341(14) 0.0139(12) -0.0096(11) 0.0026(11)
    O10 0.0687(18) 0.0373(17) 0.0391(15) 0.0269(14) -0.0019(13) -0.0062(12)
    N1 0.0354(17) 0.0311(19) 0.0399(19) 0.0074(14) 0.0118(14) -0.0004(15)
    N2 0.0306(15) 0.0284(17) 0.0264(15) 0.0072(12) 0.0024(12) -0.0004(12)
    N3 0.0274(15) 0.038(2) 0.0357(18) 0.0065(14) 0.0037(12) 0.0100(14)
    N4 0.0283(15) 0.0282(17) 0.0250(15) 0.0064(12) 0.0047(11) 0.0014(12)
    C1 0.0223(16) 0.029(2) 0.0310(19) 0.0076(14) -0.0013(13) 0.0005(15)
    C2 0.0328(18) 0.028(2) 0.0263(18) 0.0046(15) 0.0030(14) 0.0008(15)
    C3 0.0315(18) 0.0208(19) 0.0336(19) 0.0064(15) 0.0109(14) -0.0009(15)
    C4 0.0234(17) 0.0211(19) 0.0341(19) 0.0030(14) 0.0013(14) -0.0001(15)
    C5 0.0274(17) 0.024(2) 0.0271(18) 0.0039(14) 0.0002(13) -0.0004(14)
    C6 0.0298(17) 0.0201(19) 0.0271(18) 0.0032(14) 0.0014(13) 0.0009(14)
    C7 0.0242(17) 0.0207(19) 0.0312(19) 0.0023(14) -0.0015(13) 0.0001(15)
    C8 0.0281(17) 0.023(2) 0.0272(18) 0.0034(14) 0.0018(13) -0.0023(15)
    C9 0.0305(18) 0.029(2) 0.0237(17) 0.0053(15) 0.0063(13) 0.0010(15)
    C10 0.0356(19) 0.038(2) 0.0285(19) 0.0097(17) 0.0048(14) -0.0002(16)
    C11 0.0260(18) 0.044(2) 0.0272(19) 0.0087(16) 0.0039(14) -0.0024(17)
    C12 0.046(2) 0.038(3) 0.039(2) -0.0013(18) 0.0043(17) 0.0000(18)
    C13 0.041(2) 0.042(3) 0.045(2) 0.0008(19) 0.0050(17) -0.005(2)
    C14 0.039(2) 0.055(3) 0.032(2) 0.0090(19) 0.0072(16) -0.0057(19)
    C15 0.057(2) 0.044(3) 0.036(2) 0.013(2) 0.0135(18) 0.0045(19)
    C16 0.044(2) 0.044(3) 0.035(2) 0.0099(18) 0.0080(16) 0.0050(18)
    C17 0.0273(18) 0.028(2) 0.035(2) 0.0039(15) 0.0023(15) -0.0031(16)
    C18 0.0293(19) 0.044(3) 0.047(2) 0.0147(17) 0.0132(16) -0.0025(18)
    C19 0.048(2) 0.040(3) 0.042(2) 0.0097(18) 0.0189(17) 0.0019(18)
    C20 0.0247(17) 0.024(2) 0.0281(18) 0.0072(14) 0.0024(13) 0.0014(14)
    C21 0.0236(16) 0.025(2) 0.0256(18) 0.0000(14) 0.0024(13) -0.0012(14)
    C22 0.0198(16) 0.029(2) 0.0313(19) 0.0034(14) 0.0002(13) 0.0070(15)
    C23 0.0197(16) 0.026(2) 0.0318(19) 0.0017(14) 0.0022(13) 0.0004(15)
    C24 0.0228(16) 0.030(2) 0.0239(17) 0.0051(14) 0.0022(13) -0.0019(15)
    C25 0.0164(15) 0.0236(19) 0.0235(17) -0.0007(13) 0.0004(12) 0.0011(14)
    C26 0.0178(16) 0.0202(19) 0.0291(18) 0.0002(13) 0.0008(13) -0.0008(14)
    C27 0.0251(17) 0.028(2) 0.0241(17) 0.0036(14) -0.0020(13) 0.0046(14)
    C28 0.0245(17) 0.029(2) 0.0242(17) 0.0018(15) -0.0003(13) 0.0019(15)
    C29 0.038(2) 0.037(2) 0.032(2) 0.0064(17) 0.0060(15) 0.0045(17)
    C30 0.047(2) 0.028(2) 0.0230(18) -0.0080(17) 0.0034(15) -0.0012(15)
    C31 0.039(2) 0.051(3) 0.034(2) 0.0018(18) 0.0027(16) -0.0033(19)
    C32 0.046(2) 0.048(3) 0.037(2) 0.0106(19) 0.0025(17) -0.0035(19)
    C33 0.062(2) 0.026(2) 0.0265(19) 0.0013(18) 0.0015(17) 0.0006(16)
    C34 0.049(2) 0.032(2) 0.033(2) 0.0055(18) 0.0071(16) 0.0002(17)
    C35 0.045(2) 0.037(2) 0.035(2) 0.0054(18) 0.0081(16) -0.0008(17)
    C36 0.0324(19) 0.031(2) 0.030(2) 0.0027(16) -0.0089(15) 0.0029(16)
    C37 0.103(3) 0.026(2) 0.042(2) 0.023(2) -0.011(2) 0.0083(19)
    C38 0.090(3) 0.040(3) 0.064(3) 0.015(2) -0.025(2) 0.010(2)
_geom_special_details
;
All e.s.d.'s (except the e.s.d. in the dihedral angle between two l.s. planes)
are estimated using the full covariance matrix. The cell e.s.d.'s are taken
into account individually in the estimation of e.s.d.'s in distances, angles
and torsion angles; correlations between e.s.d.'s in cell parameters are only
used when they are defined by crystal symmetry. An approximate (isotropic)
treatment of cell e.s.d.'s is used for estimating e.s.d.'s involving l.s.
planes.
;
loop_
    _geom_bond_atom_site_label_1
    _geom_bond_atom_site_label_2
    _geom_bond_site_symmetry_2
    _geom_bond_distance
    _geom_bond_publ_flag
    Cl1 C14 . 1.737(3) ?
    Cl2 C33 . 1.735(3) ?
    S1 C8 . 1.716(3) ?
    S1 C7 . 1.721(3) ?
    S2 C27 . 1.713(3) ?
    S2 C26 . 1.722(3) ?
    O1 N1 . 1.236(3) ?
    O2 N1 . 1.222(3) ?
    O3 C11 . 1.371(4) ?
    O3 C10 . 1.441(4) ?
    O4 C17 . 1.329(4) ?
    O4 C18 . 1.463(3) ?
    O5 C17 . 1.202(4) ?
    O6 N3 . 1.229(3) ?
    O7 N3 . 1.235(3) ?
    O8 C30 . 1.373(4) ?
    O8 C29 . 1.430(4) ?
    O9 C36 . 1.332(4) ?
    O9 C37 . 1.480(4) ?
    O10 C36 . 1.198(4) ?
    N1 C3 . 1.483(4) ?
    N2 C7 . 1.316(4) ?
    N2 C9 . 1.368(4) ?
    N3 C22 . 1.475(4) ?
    N4 C26 . 1.311(4) ?
    N4 C28 . 1.368(4) ?
    C1 C2 . 1.384(4) ?
    C1 C6 . 1.401(4) ?
    C1 H1 . 0.9500 ?
    C2 C3 . 1.384(4) ?
    C2 H2 . 0.9500 ?
    C3 C4 . 1.380(4) ?
    C4 C5 . 1.378(4) ?
    C4 H4 . 0.9500 ?
    C5 C6 . 1.395(4) ?
    C5 H5 . 0.9500 ?
    C6 C7 . 1.478(4) ?
    C8 C9 . 1.368(4) ?
    C8 C17 . 1.468(4) ?
    C9 C10 . 1.493(4) ?
    C10 H10A . 0.9900 ?
    C10 H10B . 0.9900 ?
    C11 C12 . 1.382(5) ?
    C11 C16 . 1.395(5) ?
    C12 C13 . 1.373(4) ?
    C12 H12 . 0.9500 ?
    C13 C14 . 1.385(5) ?
    C13 H13 . 0.9500 ?
    C14 C15 . 1.357(5) ?
    C15 C16 . 1.397(4) ?
    C15 H15 . 0.9500 ?
    C16 H16 . 0.9500 ?
    C18 C19 . 1.499(4) ?
    C18 H18A . 0.9900 ?
    C18 H18B . 0.9900 ?
    C19 H19A . 0.9800 ?
    C19 H19B . 0.9800 ?
    C19 H19C . 0.9800 ?
    C20 C21 . 1.388(4) ?
    C20 C25 . 1.408(4) ?
    C20 H20 . 0.9500 ?
    C21 C22 . 1.387(4) ?
    C21 H21 . 0.9500 ?
    C22 C23 . 1.380(4) ?
    C23 C24 . 1.379(4) ?
    C23 H23 . 0.9500 ?
    C24 C25 . 1.391(4) ?
    C24 H24 . 0.9500 ?
    C25 C26 . 1.479(4) ?
    C27 C28 . 1.363(4) ?
    C27 C36 . 1.468(5) ?
    C28 C29 . 1.510(4) ?
    C29 H29A . 0.9900 ?
    C29 H29B . 0.9900 ?
    C30 C31 . 1.375(5) ?
    C30 C35 . 1.389(4) ?
    C31 C32 . 1.381(4) ?
    C31 H31 . 0.9500 ?
    C32 C33 . 1.391(5) ?
    C32 H32 . 0.9500 ?
    C33 C34 . 1.365(5) ?
    C34 C35 . 1.402(4) ?
    C34 H34 . 0.9500 ?
    C35 H35 . 0.9500 ?
    C37 C38 . 1.420(5) ?
    C37 H37A . 0.9900 ?
    C37 H37B . 0.9900 ?
    C38 H38A . 0.9800 ?
    C38 H38B . 0.9800 ?
    C38 H38C . 0.9800 ?
loop_
    _geom_angle_atom_site_label_1
    _geom_angle_atom_site_label_2
    _geom_angle_atom_site_label_3
    _geom_angle_site_symmetry_1
    _geom_angle_site_symmetry_3
    _geom_angle
    _geom_angle_publ_flag
    C8 S1 C7 . . 89.05(15) ?
    C27 S2 C26 . . 89.03(15) ?
    C11 O3 C10 . . 117.6(3) ?
    C17 O4 C18 . . 116.1(3) ?
    C30 O8 C29 . . 116.6(2) ?
    C36 O9 C37 . . 113.7(3) ?
    O2 N1 O1 . . 124.3(3) ?
    O2 N1 C3 . . 118.3(3) ?
    O1 N1 C3 . . 117.5(3) ?
    C7 N2 C9 . . 110.5(3) ?
    O6 N3 O7 . . 123.3(3) ?
    O6 N3 C22 . . 118.3(3) ?
    O7 N3 C22 . . 118.4(3) ?
    C26 N4 C28 . . 110.4(3) ?
    C2 C1 C6 . . 120.1(3) ?
    C2 C1 H1 . . 120.0 ?
    C6 C1 H1 . . 120.0 ?
    C1 C2 C3 . . 118.4(3) ?
    C1 C2 H2 . . 120.8 ?
    C3 C2 H2 . . 120.8 ?
    C4 C3 C2 . . 122.7(3) ?
    C4 C3 N1 . . 118.3(3) ?
    C2 C3 N1 . . 118.9(3) ?
    C5 C4 C3 . . 118.7(3) ?
    C5 C4 H4 . . 120.7 ?
    C3 C4 H4 . . 120.7 ?
    C4 C5 C6 . . 120.3(3) ?
    C4 C5 H5 . . 119.8 ?
    C6 C5 H5 . . 119.8 ?
    C5 C6 C1 . . 119.8(3) ?
    C5 C6 C7 . . 118.6(3) ?
    C1 C6 C7 . . 121.6(3) ?
    N2 C7 C6 . . 122.3(3) ?
    N2 C7 S1 . . 115.0(2) ?
    C6 C7 S1 . . 122.6(2) ?
    C9 C8 C17 . . 131.6(3) ?
    C9 C8 S1 . . 110.3(2) ?
    C17 C8 S1 . . 118.0(2) ?
    N2 C9 C8 . . 115.1(3) ?
    N2 C9 C10 . . 117.9(3) ?
    C8 C9 C10 . . 126.9(3) ?
    O3 C10 C9 . . 106.2(3) ?
    O3 C10 H10A . . 110.5 ?
    C9 C10 H10A . . 110.5 ?
    O3 C10 H10B . . 110.5 ?
    C9 C10 H10B . . 110.5 ?
    H10A C10 H10B . . 108.7 ?
    O3 C11 C12 . . 116.3(3) ?
    O3 C11 C16 . . 124.0(3) ?
    C12 C11 C16 . . 119.7(3) ?
    C13 C12 C11 . . 121.0(4) ?
    C13 C12 H12 . . 119.5 ?
    C11 C12 H12 . . 119.5 ?
    C12 C13 C14 . . 119.1(4) ?
    C12 C13 H13 . . 120.4 ?
    C14 C13 H13 . . 120.4 ?
    C15 C14 C13 . . 120.8(3) ?
    C15 C14 Cl1 . . 120.1(3) ?
    C13 C14 Cl1 . . 119.1(3) ?
    C14 C15 C16 . . 120.8(4) ?
    C14 C15 H15 . . 119.6 ?
    C16 C15 H15 . . 119.6 ?
    C11 C16 C15 . . 118.5(4) ?
    C11 C16 H16 . . 120.7 ?
    C15 C16 H16 . . 120.7 ?
    O5 C17 O4 . . 123.8(3) ?
    O5 C17 C8 . . 123.5(3) ?
    O4 C17 C8 . . 112.7(3) ?
    O4 C18 C19 . . 106.2(3) ?
    O4 C18 H18A . . 110.5 ?
    C19 C18 H18A . . 110.5 ?
    O4 C18 H18B . . 110.5 ?
    C19 C18 H18B . . 110.5 ?
    H18A C18 H18B . . 108.7 ?
    C18 C19 H19A . . 109.5 ?
    C18 C19 H19B . . 109.5 ?
    H19A C19 H19B . . 109.5 ?
    C18 C19 H19C . . 109.5 ?
    H19A C19 H19C . . 109.5 ?
    H19B C19 H19C . . 109.5 ?
    C21 C20 C25 . . 120.1(3) ?
    C21 C20 H20 . . 119.9 ?
    C25 C20 H20 . . 119.9 ?
    C20 C21 C22 . . 118.0(3) ?
    C20 C21 H21 . . 121.0 ?
    C22 C21 H21 . . 121.0 ?
    C23 C22 C21 . . 123.2(3) ?
    C23 C22 N3 . . 118.3(3) ?
    C21 C22 N3 . . 118.5(3) ?
    C22 C23 C24 . . 118.2(3) ?
    C22 C23 H23 . . 120.9 ?
    C24 C23 H23 . . 120.9 ?
    C23 C24 C25 . . 120.9(3) ?
    C23 C24 H24 . . 119.6 ?
    C25 C24 H24 . . 119.6 ?
    C24 C25 C20 . . 119.6(3) ?
    C24 C25 C26 . . 118.8(3) ?
    C20 C25 C26 . . 121.6(3) ?
    N4 C26 C25 . . 122.0(3) ?
    N4 C26 S2 . . 115.0(2) ?
    C25 C26 S2 . . 122.9(2) ?
    C28 C27 C36 . . 133.4(3) ?
    C28 C27 S2 . . 110.2(3) ?
    C36 C27 S2 . . 116.3(2) ?
    C27 C28 N4 . . 115.4(3) ?
    C27 C28 C29 . . 127.3(3) ?
    N4 C28 C29 . . 117.2(3) ?
    O8 C29 C28 . . 107.0(2) ?
    O8 C29 H29A . . 110.3 ?
    C28 C29 H29A . . 110.3 ?
    O8 C29 H29B . . 110.3 ?
    C28 C29 H29B . . 110.3 ?
    H29A C29 H29B . . 108.6 ?
    O8 C30 C31 . . 116.4(3) ?
    O8 C30 C35 . . 124.2(3) ?
    C31 C30 C35 . . 119.4(3) ?
    C30 C31 C32 . . 120.8(3) ?
    C30 C31 H31 . . 119.6 ?
    C32 C31 H31 . . 119.6 ?
    C31 C32 C33 . . 119.3(4) ?
    C31 C32 H32 . . 120.4 ?
    C33 C32 H32 . . 120.4 ?
    C34 C33 C32 . . 121.2(3) ?
    C34 C33 Cl2 . . 120.6(3) ?
    C32 C33 Cl2 . . 118.3(3) ?
    C33 C34 C35 . . 119.0(3) ?
    C33 C34 H34 . . 120.5 ?
    C35 C34 H34 . . 120.5 ?
    C30 C35 C34 . . 120.4(3) ?
    C30 C35 H35 . . 119.8 ?
    C34 C35 H35 . . 119.8 ?
    O10 C36 O9 . . 123.2(3) ?
    O10 C36 C27 . . 123.2(3) ?
    O9 C36 C27 . . 113.7(3) ?
    C38 C37 O9 . . 109.6(3) ?
    C38 C37 H37A . . 109.8 ?
    O9 C37 H37A . . 109.8 ?
    C38 C37 H37B . . 109.8 ?
    O9 C37 H37B . . 109.8 ?
    H37A C37 H37B . . 108.2 ?
    C37 C38 H38A . . 109.5 ?
    C37 C38 H38B . . 109.5 ?
    H38A C38 H38B . . 109.5 ?
    C37 C38 H38C . . 109.5 ?
    H38A C38 H38C . . 109.5 ?
    H38B C38 H38C . . 109.5 ?
loop_
    _geom_torsion_atom_site_label_1
    _geom_torsion_atom_site_label_2
    _geom_torsion_atom_site_label_3
    _geom_torsion_atom_site_label_4
    _geom_torsion_site_symmetry_1
    _geom_torsion_site_symmetry_2
    _geom_torsion_site_symmetry_3
    _geom_torsion_site_symmetry_4
    _geom_torsion
    _geom_torsion_publ_flag
    C6 C1 C2 C3 . . . . 0.2(5) ?
    C1 C2 C3 C4 . . . . -0.2(5) ?
    C1 C2 C3 N1 . . . . -178.6(3) ?
    O2 N1 C3 C4 . . . . -2.4(5) ?
    O1 N1 C3 C4 . . . . 178.1(3) ?
    O2 N1 C3 C2 . . . . 176.1(3) ?
    O1 N1 C3 C2 . . . . -3.4(5) ?
    C2 C3 C4 C5 . . . . 0.7(5) ?
    N1 C3 C4 C5 . . . . 179.2(3) ?
    C3 C4 C5 C6 . . . . -1.3(5) ?
    C4 C5 C6 C1 . . . . 1.4(5) ?
    C4 C5 C6 C7 . . . . -178.3(3) ?
    C2 C1 C6 C5 . . . . -0.8(5) ?
    C2 C1 C6 C7 . . . . 178.9(3) ?
    C9 N2 C7 C6 . . . . -179.7(3) ?
    C9 N2 C7 S1 . . . . 0.2(4) ?
    C5 C6 C7 N2 . . . . 2.9(5) ?
    C1 C6 C7 N2 . . . . -176.8(3) ?
    C5 C6 C7 S1 . . . . -177.0(2) ?
    C1 C6 C7 S1 . . . . 3.3(4) ?
    C8 S1 C7 N2 . . . . -0.2(3) ?
    C8 S1 C7 C6 . . . . 179.7(3) ?
    C7 S1 C8 C9 . . . . 0.1(3) ?
    C7 S1 C8 C17 . . . . -176.7(3) ?
    C7 N2 C9 C8 . . . . -0.2(4) ?
    C7 N2 C9 C10 . . . . 178.7(3) ?
    C17 C8 C9 N2 . . . . 176.2(3) ?
    S1 C8 C9 N2 . . . . 0.0(4) ?
    C17 C8 C9 C10 . . . . -2.6(6) ?
    S1 C8 C9 C10 . . . . -178.7(3) ?
    C11 O3 C10 C9 . . . . -172.6(2) ?
    N2 C9 C10 O3 . . . . -104.0(3) ?
    C8 C9 C10 O3 . . . . 74.7(4) ?
    C10 O3 C11 C12 . . . . 175.2(3) ?
    C10 O3 C11 C16 . . . . -7.1(4) ?
    O3 C11 C12 C13 . . . . 177.7(3) ?
    C16 C11 C12 C13 . . . . -0.1(5) ?
    C11 C12 C13 C14 . . . . -0.4(5) ?
    C12 C13 C14 C15 . . . . -0.1(5) ?
    C12 C13 C14 Cl1 . . . . 180.0(3) ?
    C13 C14 C15 C16 . . . . 1.0(6) ?
    Cl1 C14 C15 C16 . . . . -179.1(3) ?
    O3 C11 C16 C15 . . . . -176.6(3) ?
    C12 C11 C16 C15 . . . . 1.0(5) ?
    C14 C15 C16 C11 . . . . -1.5(5) ?
    C18 O4 C17 O5 . . . . 2.2(5) ?
    C18 O4 C17 C8 . . . . -176.8(3) ?
    C9 C8 C17 O5 . . . . -172.4(4) ?
    S1 C8 C17 O5 . . . . 3.5(5) ?
    C9 C8 C17 O4 . . . . 6.6(5) ?
    S1 C8 C17 O4 . . . . -177.5(2) ?
    C17 O4 C18 C19 . . . . 174.1(3) ?
    C25 C20 C21 C22 . . . . -0.4(4) ?
    C20 C21 C22 C23 . . . . 0.9(4) ?
    C20 C21 C22 N3 . . . . -178.5(3) ?
    O6 N3 C22 C23 . . . . -179.2(3) ?
    O7 N3 C22 C23 . . . . -0.5(4) ?
    O6 N3 C22 C21 . . . . 0.3(4) ?
    O7 N3 C22 C21 . . . . 178.9(3) ?
    C21 C22 C23 C24 . . . . -0.6(4) ?
    N3 C22 C23 C24 . . . . 178.7(3) ?
    C22 C23 C24 C25 . . . . -0.1(4) ?
    C23 C24 C25 C20 . . . . 0.5(4) ?
    C23 C24 C25 C26 . . . . -178.8(3) ?
    C21 C20 C25 C24 . . . . -0.2(4) ?
    C21 C20 C25 C26 . . . . 179.0(3) ?
    C28 N4 C26 C25 . . . . 179.8(3) ?
    C28 N4 C26 S2 . . . . -0.9(3) ?
    C24 C25 C26 N4 . . . . -1.8(4) ?
    C20 C25 C26 N4 . . . . 179.0(3) ?
    C24 C25 C26 S2 . . . . 179.0(2) ?
    C20 C25 C26 S2 . . . . -0.3(4) ?
    C27 S2 C26 N4 . . . . 0.8(2) ?
    C27 S2 C26 C25 . . . . -179.9(3) ?
    C26 S2 C27 C28 . . . . -0.4(2) ?
    C26 S2 C27 C36 . . . . -177.3(3) ?
    C36 C27 C28 N4 . . . . 176.2(3) ?
    S2 C27 C28 N4 . . . . 0.0(3) ?
    C36 C27 C28 C29 . . . . -1.5(6) ?
    S2 C27 C28 C29 . . . . -177.6(2) ?
    C26 N4 C28 C27 . . . . 0.6(4) ?
    C26 N4 C28 C29 . . . . 178.5(2) ?
    C30 O8 C29 C28 . . . . -168.5(3) ?
    C27 C28 C29 O8 . . . . 65.7(4) ?
    N4 C28 C29 O8 . . . . -111.9(3) ?
    C29 O8 C30 C31 . . . . 154.8(3) ?
    C29 O8 C30 C35 . . . . -26.7(5) ?
    O8 C30 C31 C32 . . . . 176.5(3) ?
    C35 C30 C31 C32 . . . . -2.1(6) ?
    C30 C31 C32 C33 . . . . 0.5(6) ?
    C31 C32 C33 C34 . . . . 1.3(6) ?
    C31 C32 C33 Cl2 . . . . -179.2(3) ?
    C32 C33 C34 C35 . . . . -1.5(6) ?
    Cl2 C33 C34 C35 . . . . 179.0(3) ?
    O8 C30 C35 C34 . . . . -176.6(3) ?
    C31 C30 C35 C34 . . . . 1.8(5) ?
    C33 C34 C35 C30 . . . . 0.0(5) ?
    C37 O9 C36 O10 . . . . 2.9(5) ?
    C37 O9 C36 C27 . . . . -175.8(3) ?
    C28 C27 C36 O10 . . . . -167.3(3) ?
    S2 C27 C36 O10 . . . . 8.7(5) ?
    C28 C27 C36 O9 . . . . 11.4(5) ?
    S2 C27 C36 O9 . . . . -172.6(2) ?
    C36 O9 C37 C38 . . . . 169.9(3) ?
loop_
    _geom_hbond_atom_site_label_D
    _geom_hbond_atom_site_label_H
    _geom_hbond_atom_site_label_A
    _geom_hbond_site_symmetry_A
    _geom_hbond_distance_DH
    _geom_hbond_distance_HA
    _geom_hbond_distance_DA
    _geom_hbond_angle_DHA
    C1 H1 O5 2_666 0.95 2.37 3.314(4) 172
    C20 H20 O10 2_665 0.95 2.50 3.450(4) 173
