# Supplementary material for: Ethyl 4-[(4-chloro­phen­oxy)meth­yl]-2-(4-nitro­phen­yl)-1,3-thia­zole-5-carboxyl­ate
Source: Acta Crystallogr Sect E Struct Rep Online. 2011 Nov 25;67(Pt 12):o3433. doi: 10.1107/S1600536811049774 (PMC3239066; doi:10.1107/S1600536811049774)
Supplement: Supplementary file 2 [file e-67-o3433-Isup2.hkl]

# 
# h,k,l, Fc-squared, Fo-squared, sigma(Fo-squared) and status flag 
# 
data_I
_shelx_title ' m110929b1 in P-1' 
_shelx_refln_list_code          4 
_shelx_F_calc_maximum      289.86 
_exptl_crystal_F_000       864.00 
_reflns_d_resolution_high  0.8331 
 
loop_ 
 _symmetry_equiv_pos_as_xyz 
 'x, y, z' 
 '-x, -y, -z' 
 
_cell_length_a     7.6579 
_cell_length_b     7.7357 
_cell_length_c    31.4618 
_cell_angle_alpha  95.414 
_cell_angle_beta   93.595 
_cell_angle_gamma  95.536 
 
_shelx_F_squared_multiplier     1.000 
 
loop_ 
 _refln_index_h 
 _refln_index_k 
 _refln_index_l 
 _refln_F_squared_calc 
 _refln_F_squared_meas 
 _refln_F_squared_sigma 
 _refln_observed_status 
   1   0   0     1382.21     1335.35     38.31 o 
   2   0   0      245.12      233.24      6.43 o 
   3   0   0       25.87       39.02      4.73 o 
   4   0   0       52.59       40.32     10.41 o 
   5   0   0     1359.97     1246.75     67.13 o 
   6   0   0        2.97        2.24     13.96 o 
   7   0   0      228.62      214.30     35.87 o 
   8   0   0       10.07       10.14     13.11 o 
   9   0   0       18.63       20.90     11.78 o 
  -9   1   0        1.98        8.71     10.00 o 
  -8   1   0      113.46       91.72     32.40 o 
  -7   1   0        0.07       -4.21     17.41 o 
  -6   1   0     1002.98      942.97     63.99 o 
  -5   1   0     1855.63     2011.23     99.87 o 
  -4   1   0     3558.28     3601.24     70.83 o 
  -3   1   0      298.31      308.95     16.23 o 
  -2   1   0     4026.28     3900.91     48.10 o 
  -1   1   0      965.65      800.03     22.41 o 
   0   1   0      796.95      791.49     28.67 o 
   1   1   0      773.95      623.04     15.81 o 
   2   1   0    60165.66    57928.10    460.83 o 
   3   1   0      495.65      447.12     16.55 o 
   4   1   0     1570.47     1562.45     52.58 o 
   5   1   0      653.54      704.39     48.52 o 
   6   1   0      132.42      123.78     26.81 o 
   7   1   0        1.62        5.18     11.21 o 
   8   1   0        9.75       10.64      9.72 o 
  -9   2   0        4.30       22.24     16.35 o 
  -8   2   0       18.58       51.33     20.58 o 
  -7   2   0      312.39      324.67     75.10 o 
  -6   2   0     2252.80     2286.95    106.70 o 
  -5   2   0      111.43      129.59     16.24 o 
  -4   2   0     1432.61     1349.21     59.73 o 
  -3   2   0     1324.49     1373.66     81.64 o 
  -2   2   0     5533.85     5234.65     82.97 o 
  -1   2   0     1034.08     1029.54     30.06 o 
   0   2   0        0.23        2.94      5.64 o 
   1   2   0    84019.26    78608.03    852.48 o 
   2   2   0     1022.86     1012.09     29.60 o 
   3   2   0      919.19      842.39     24.49 o 
   4   2   0     5361.71     5422.13    186.47 o 
   5   2   0     1284.02     1410.99     55.07 o 
   6   2   0      274.18      251.98     20.50 o 
   7   2   0        0.38       -2.39     13.71 o 
   8   2   0       54.76       48.84     23.56 o 
  -8   3   0        5.70        9.78     15.02 o 
  -7   3   0      218.52      283.40     51.61 o 
  -6   3   0       55.88       60.16     16.22 o 
  -5   3   0      144.07      119.10     24.49 o 
  -4   3   0     3109.06     3101.51    117.36 o 
  -3   3   0       75.46      120.14     20.04 o 
  -2   3   0      128.64      150.83     34.30 o 
  -1   3   0      941.53      929.90     41.12 o 
   0   3   0     1005.65     1063.16     26.33 o 
   1   3   0        1.06        6.83      3.82 o 
   2   3   0      204.52      211.71     13.69 o 
   3   3   0     2116.28     2128.82     52.80 o 
   4   3   0        7.50        5.78     11.02 o 
   5   3   0        8.75       12.25      4.40 o 
   6   3   0      667.17      695.53     47.87 o 
   7   3   0      251.92      259.79     79.68 o 
   8   3   0        7.31       11.65     10.30 o 
  -8   4   0       32.55       24.85     24.26 o 
  -7   4   0       93.92       65.50     16.30 o 
  -6   4   0        5.54       34.93     23.80 o 
  -5   4   0      396.40      416.04     80.71 o 
  -4   4   0      333.52      322.17     58.78 o 
  -3   4   0     2871.09     2811.53    133.00 o 
  -2   4   0     1763.49     1578.05     79.39 o 
  -1   4   0      628.53      600.60     87.64 o 
   0   4   0      178.63      161.50     39.71 o 
   1   4   0     3513.45     3450.83    106.68 o 
   2   4   0     9854.46     9860.00    420.39 o 
   3   4   0        0.24        6.35      7.57 o 
   4   4   0        8.82        3.20      9.75 o 
   5   4   0       26.72       51.66     14.95 o 
   6   4   0       19.61       41.93     14.76 o 
   7   4   0      190.68      178.47     52.65 o 
  -8   5   0      354.04      284.79    101.80 o 
  -7   5   0        6.98       18.90      7.41 o 
  -6   5   0      167.79      154.38     37.33 o 
  -5   5   0      288.10      282.11     66.84 o 
  -4   5   0       19.10       36.15     20.24 o 
  -3   5   0     1081.39     1192.96     65.66 o 
  -2   5   0      146.33      209.22     34.89 o 
  -1   5   0      750.26      739.81     47.22 o 
   0   5   0      668.50      695.24     64.17 o 
   1   5   0      314.83      345.49    106.78 o 
   2   5   0      745.06      734.42     82.77 o 
   3   5   0       21.45       37.29     20.90 o 
   4   5   0       47.71       55.15     23.60 o 
   5   5   0      282.06      227.32     82.36 o 
   6   5   0       32.26       14.10     17.70 o 
   7   5   0       25.21       28.76     24.42 o 
  -7   6   0      366.22      271.68     77.98 o 
  -6   6   0        0.37        7.85     13.40 o 
  -5   6   0       29.89       56.90     17.16 o 
  -4   6   0        3.43        1.21     12.58 o 
  -3   6   0        0.11       20.50     10.49 o 
  -2   6   0      668.44      674.02    121.80 o 
  -1   6   0      772.59      838.62     66.82 o 
   0   6   0        8.86        7.13     19.83 o 
   1   6   0        8.02       18.36     14.10 o 
   2   6   0       54.65       67.69     31.80 o 
   3   6   0     1783.48     1789.33    106.20 o 
   4   6   0        0.03       15.24     17.29 o 
   5   6   0      231.11      244.20     83.67 o 
   6   6   0      300.06      173.57    109.65 o 
  -6   7   0      237.57      184.81     64.64 o 
  -5   7   0       40.03       39.98     20.45 o 
  -4   7   0        2.34       23.63     15.74 o 
  -3   7   0        6.02       -6.48     18.05 o 
  -2   7   0        2.20        7.73     16.20 o 
  -1   7   0        2.89       25.79     18.06 o 
   0   7   0        1.27        9.45     11.40 o 
   1   7   0        2.67       20.73     14.83 o 
   2   7   0      301.07      288.95    106.61 o 
   3   7   0      322.34      319.76     89.08 o 
   4   7   0      438.45      394.41    147.67 o 
   5   7   0       60.35       47.20     26.71 o 
  -5   8   0       16.15       28.92     19.71 o 
  -4   8   0       78.03       58.34     24.95 o 
  -3   8   0       41.32       66.29     23.79 o 
  -2   8   0       39.41       38.72     20.64 o 
  -1   8   0      220.87      262.87     54.71 o 
   0   8   0        1.40       13.59      9.75 o 
   1   8   0       48.28       61.21     21.88 o 
   2   8   0       39.37       66.71     29.91 o 
   3   8   0        0.34       25.65     19.91 o 
  -3   9   0       46.01       57.23     20.53 o 
  -2   9   0      134.10      110.21     45.90 o 
  -1   9   0      159.88      118.95     59.37 o 
   0   9   0       33.42       22.39     11.02 o 
   1   9   0        3.08       13.78     14.03 o 
  -1  -9   1      108.16       74.94     43.92 o 
   0  -9   1       50.36       34.13     12.17 o 
   1  -9   1        0.10       -2.32     14.69 o 
   2  -9   1       49.36       96.12     17.90 o 
   3  -9   1      262.66      217.84     76.89 o 
  -3  -8   1      204.49      160.86     62.28 o 
  -2  -8   1      143.24       95.22     31.39 o 
  -1  -8   1       22.10        6.97     15.08 o 
   0  -8   1      319.45      273.33     88.99 o 
   1  -8   1      615.69      669.48    124.51 o 
   2  -8   1      118.36      177.34     38.17 o 
   3  -8   1       91.98      156.94     33.76 o 
   4  -8   1      194.85      201.74     92.72 o 
   5  -8   1      335.23      335.29    102.46 o 
  -5  -7   1       70.98       61.05     31.14 o 
  -4  -7   1       15.61       -2.29     16.39 o 
  -3  -7   1       24.63       30.16     13.52 o 
  -2  -7   1      256.07      270.92     81.29 o 
  -1  -7   1        1.29        3.20     12.05 o 
   0  -7   1        2.24       12.70     12.62 o 
   1  -7   1      424.04      472.42     89.50 o 
   2  -7   1      301.79      324.27     90.37 o 
   3  -7   1      285.48      298.75     62.30 o 
   4  -7   1        0.52        6.00     20.35 o 
   5  -7   1      386.90      465.30     88.01 o 
   6  -7   1       22.79       39.58     19.80 o 
  -6  -6   1       45.69       41.71     18.85 o 
  -5  -6   1       93.96       88.42     26.80 o 
  -4  -6   1       70.93       91.13     31.06 o 
  -3  -6   1     2252.55     1996.33    123.99 o 
  -2  -6   1      190.81      135.30     42.12 o 
  -1  -6   1      840.33      785.22     88.26 o 
   0  -6   1     1907.62     1888.24    137.10 o 
   1  -6   1       59.66       59.49     15.52 o 
   2  -6   1      220.85      257.05     44.95 o 
   3  -6   1      885.88      850.75     96.62 o 
   4  -6   1       40.68       44.93     16.63 o 
   5  -6   1       13.60       20.53     15.92 o 
   6  -6   1        9.85       51.17     29.99 o 
   7  -6   1        4.61       10.17     17.46 o 
  -6  -5   1      382.27      370.24     72.52 o 
  -5  -5   1       15.24       23.36     14.59 o 
  -4  -5   1      268.39      313.20     92.27 o 
  -3  -5   1      632.85      676.72     82.28 o 
  -2  -5   1       22.91       23.98      9.04 o 
  -1  -5   1      666.97      676.86     45.34 o 
   0  -5   1        0.63       12.83     10.46 o 
   1  -5   1      436.10      460.19     45.05 o 
   2  -5   1      470.86      542.52    122.76 o 
   3  -5   1       96.31       99.03     26.47 o 
   4  -5   1      100.88      118.13     25.42 o 
   5  -5   1      185.43      243.43     47.12 o 
   6  -5   1       64.32       89.21     24.51 o 
   7  -5   1      183.87      203.85     55.51 o 
   8  -5   1      287.17      310.00     94.88 o 
  -7  -4   1        8.72        9.80     10.16 o 
  -6  -4   1        7.24        8.38     10.45 o 
  -5  -4   1       55.84       72.22     22.45 o 
  -4  -4   1      103.03      115.07     23.72 o 
  -3  -4   1      856.22      843.38     64.54 o 
  -2  -4   1    16474.46    15404.35    533.38 o 
  -1  -4   1     2063.15     2054.79    197.66 o 
   0  -4   1       15.28       36.66     14.35 o 
   1  -4   1     2715.96     2834.32     96.39 o 
   2  -4   1        0.16       11.18     13.36 o 
   3  -4   1      447.77      421.27     93.01 o 
   4  -4   1        0.91        5.82     11.13 o 
   5  -4   1        0.45       37.29     17.45 o 
   6  -4   1       32.57       70.05     18.61 o 
   7  -4   1       85.75       77.42     32.66 o 
   8  -4   1       10.48       23.94     17.54 o 
  -8  -3   1      502.13      421.03     38.58 o 
  -7  -3   1        0.82       13.69     10.01 o 
  -6  -3   1     1025.53      967.83     48.58 o 
  -5  -3   1     1166.97     1227.65     40.32 o 
  -4  -3   1      730.73      700.82     37.82 o 
  -3  -3   1      455.59      424.52     18.99 o 
  -2  -3   1        0.63        3.64      4.36 o 
  -1  -3   1      443.80      434.40     22.11 o 
   0  -3   1      235.04      201.41     16.59 o 
   1  -3   1     1711.94     1600.67     28.04 o 
   2  -3   1     2488.28     2495.04     48.69 o 
   3  -3   1     1107.63     1097.96     45.33 o 
   4  -3   1      906.33      813.35     58.23 o 
   5  -3   1      301.98      318.79     37.87 o 
   6  -3   1        3.63        4.31      3.66 o 
   7  -3   1       86.68       83.63     19.63 o 
   8  -3   1      343.70      353.76    119.64 o 
  -8  -2   1      194.36      143.33     55.69 o 
  -7  -2   1      202.63      176.32     52.40 o 
  -6  -2   1      856.40      654.69     37.66 o 
  -5  -2   1      245.45      268.79     33.95 o 
  -4  -2   1     5541.63     5763.94    134.42 o 
  -3  -2   1     1025.94      975.40     27.45 o 
  -2  -2   1       20.54       18.09      3.75 o 
  -1  -2   1    58693.69    57386.07    726.48 o 
   0  -2   1    15102.22    14458.53    140.40 o 
   1  -2   1      422.05      490.46     17.08 o 
   2  -2   1       30.17       39.07      5.78 o 
   3  -2   1     4791.51     4734.07    148.85 o 
   4  -2   1        0.10       12.00      5.62 o 
   5  -2   1      387.82      426.00     29.45 o 
   6  -2   1      865.67      933.52     82.87 o 
   7  -2   1      137.37      178.40     31.65 o 
   8  -2   1       87.51       68.36     59.90 o 
   9  -2   1        1.80       29.62     23.48 o 
  -8  -1   1       19.63       34.20     14.26 o 
  -7  -1   1       92.88       99.09     40.39 o 
  -6  -1   1      559.67      543.02     83.91 o 
  -5  -1   1      601.03      631.25     36.16 o 
  -4  -1   1      419.76      373.63     15.25 o 
  -3  -1   1      258.23      247.75      9.27 o 
  -2  -1   1    26518.71    25770.29    196.86 o 
  -1  -1   1       21.23       25.22      4.59 o 
   0  -1   1        0.40        7.88      3.43 o 
   1  -1   1     5551.57     4564.81    302.17 o 
   2  -1   1    20740.84    20131.68    199.75 o 
   3  -1   1     1618.77     1879.06     26.74 o 
   4  -1   1      883.17      899.73     36.18 o 
   5  -1   1      590.82      614.01     43.47 o 
   6  -1   1      133.53      117.70     27.71 o 
   7  -1   1       45.04      125.31     39.95 o 
   8  -1   1      272.22      380.61     89.86 o 
   9  -1   1       11.58       16.36     14.27 o 
  -9   0   1      149.35       98.92     34.42 o 
  -8   0   1       64.39       57.69     18.07 o 
  -7   0   1        7.26       11.26      8.22 o 
  -6   0   1      720.59      707.17     73.26 o 
  -5   0   1        5.90       13.14      7.88 o 
  -4   0   1      356.71      346.42     10.45 o 
  -3   0   1     1317.27     1252.01     15.98 o 
  -2   0   1    15474.09    14884.68    133.46 o 
  -1   0   1       20.19       48.99      3.64 o 
   1   0   1     1265.38     1403.42     40.10 o 
   2   0   1      863.14      870.57     28.86 o 
   3   0   1     2615.70     2698.36     38.39 o 
   4   0   1     3413.83     3341.49     97.80 o 
   5   0   1     1950.41     2000.11    110.83 o 
   6   0   1      227.03      306.28     60.72 o 
   7   0   1        0.35       14.09     11.22 o 
   8   0   1      133.02      102.41     43.02 o 
   9   0   1       36.02       85.71     31.06 o 
  -9   1   1       12.90        7.08     10.97 o 
  -8   1   1      198.39      182.96     68.96 o 
  -7   1   1      719.94      769.48     96.13 o 
  -6   1   1      168.88      216.68     40.37 o 
  -5   1   1      123.18      126.50     16.52 o 
  -4   1   1     2353.23     2254.75     38.05 o 
  -3   1   1     1768.72     1777.99     37.66 o 
  -2   1   1     6649.68     6614.38     85.69 o 
  -1   1   1     5379.40     5109.40     59.08 o 
   0   1   1     2252.28     2411.00     51.44 o 
   1   1   1       15.37       21.86      3.21 o 
   2   1   1    17975.73    19125.36    171.22 o 
   3   1   1     1874.02     1791.68     33.90 o 
   4   1   1     2345.47     2410.33     64.58 o 
   5   1   1       37.22       49.38     16.22 o 
   6   1   1      191.36      253.01     44.15 o 
   7   1   1      261.35      297.18     54.59 o 
   8   1   1       16.95       12.75     17.13 o 
  -9   2   1      374.12      281.48    101.31 o 
  -8   2   1      241.74      274.30     48.46 o 
  -7   2   1       30.05       13.27     10.75 o 
  -6   2   1      101.07      155.03     17.97 o 
  -5   2   1       27.14       36.12      7.65 o 
  -4   2   1      693.24      587.64     29.84 o 
  -3   2   1       25.97       28.91      8.98 o 
  -2   2   1       15.11       11.99      4.81 o 
  -1   2   1    12250.25    11030.14    448.30 o 
   0   2   1     1748.05     1762.67     65.95 o 
   1   2   1     3401.04     3953.85    104.02 o 
   2   2   1      274.94      276.24     17.05 o 
   3   2   1     1142.71     1037.07     40.24 o 
   4   2   1    11236.58    11550.43    239.15 o 
   5   2   1      206.13      220.91     28.41 o 
   6   2   1       20.09       15.94      5.22 o 
   7   2   1      307.80      335.65     98.05 o 
   8   2   1       34.22       32.72     14.77 o 
  -8   3   1        4.51       10.61     14.91 o 
  -7   3   1        2.13       13.15     17.83 o 
  -6   3   1      247.60      254.58     35.32 o 
  -5   3   1        2.45        5.72      8.10 o 
  -4   3   1      138.65      133.55     21.29 o 
  -3   3   1      722.26      685.94     34.42 o 
  -2   3   1     4609.86     4491.19     75.38 o 
  -1   3   1      234.91      341.49     23.61 o 
   0   3   1     1604.53     1525.71     33.32 o 
   1   3   1       30.98       36.58     11.90 o 
   2   3   1     1662.70     1587.28     25.84 o 
   3   3   1      558.12      527.23     19.21 o 
   4   3   1     1996.31     2047.64    124.47 o 
   5   3   1      317.10      307.74     47.91 o 
   6   3   1     1056.40     1087.06     70.81 o 
   7   3   1      111.51      116.23     29.10 o 
   8   3   1        4.59       15.56      8.29 o 
  -8   4   1      150.03       93.52     30.84 o 
  -7   4   1       64.61       78.71     20.77 o 
  -6   4   1      421.81      370.34     95.88 o 
  -5   4   1        2.32        0.58     16.64 o 
  -4   4   1       90.87      143.73     31.59 o 
  -3   4   1      636.01      602.47     40.38 o 
  -2   4   1      934.36      953.27     64.67 o 
  -1   4   1      442.32      394.88     30.57 o 
   0   4   1     4987.76     4907.03    137.02 o 
   1   4   1      955.62      920.27     71.62 o 
   2   4   1     5203.39     4849.38    550.36 o 
   3   4   1      592.86      631.33     69.57 o 
   4   4   1       44.37       54.91     19.09 o 
   5   4   1      910.71     1102.17     52.48 o 
   6   4   1        1.14       19.00     25.36 o 
   7   4   1        0.34       14.01      9.96 o 
  -8   5   1      150.73      187.17     62.70 o 
  -7   5   1       10.74       15.47      7.06 o 
  -6   5   1       88.42       92.38     19.32 o 
  -5   5   1      217.48      250.69     57.57 o 
  -4   5   1      761.75      774.82     62.75 o 
  -3   5   1        5.48       22.63     11.44 o 
  -2   5   1       49.38       44.49     11.31 o 
  -1   5   1      744.07      774.06     48.14 o 
   0   5   1     2525.29     2475.81    169.39 o 
   1   5   1        3.89       17.29     11.14 o 
   2   5   1       73.20       88.59     28.85 o 
   3   5   1      631.71      600.51     66.54 o 
   4   5   1      315.65      350.57    128.90 o 
   5   5   1      124.20      126.20     44.33 o 
   6   5   1      175.66      156.77     76.70 o 
   7   5   1        0.01        9.10     10.57 o 
  -7   6   1       11.94       27.91     15.87 o 
  -6   6   1      527.28      626.77    134.30 o 
  -5   6   1       34.83       21.40     15.16 o 
  -4   6   1      130.81      158.33     34.44 o 
  -3   6   1        0.29       16.34     10.12 o 
  -2   6   1      927.68     1044.33    100.35 o 
  -1   6   1       36.61       37.67     12.46 o 
   0   6   1       49.24       81.46     32.86 o 
   1   6   1      714.27      771.21     86.70 o 
   2   6   1       15.00       23.19     16.80 o 
   3   6   1      412.36      303.21     93.01 o 
   4   6   1       33.10       13.52     20.49 o 
   5   6   1      102.81       91.04     33.52 o 
   6   6   1       15.03        7.29      8.36 o 
  -6   7   1        0.13       11.09     10.71 o 
  -5   7   1      277.47      269.45     97.43 o 
  -4   7   1      611.64      682.57    127.51 o 
  -3   7   1       11.34       47.22     16.13 o 
  -2   7   1      481.17      616.45     70.67 o 
  -1   7   1      229.16      214.98     47.06 o 
   0   7   1       31.41       40.29     20.30 o 
   1   7   1      148.76      177.99    116.37 o 
   2   7   1      177.61      166.11     60.40 o 
   3   7   1      162.09      169.80     42.86 o 
   4   7   1       36.24        2.87     12.62 o 
   5   7   1       33.11       27.94     28.60 o 
  -5   8   1      193.51      220.43     58.37 o 
  -4   8   1      145.57      124.22     33.94 o 
  -3   8   1      264.24      330.39     79.01 o 
  -2   8   1      193.31      176.00     52.82 o 
  -1   8   1       73.11       88.99     25.14 o 
   0   8   1      214.92      191.72     48.12 o 
   1   8   1       17.97       22.22      9.40 o 
   2   8   1       22.55       53.51     30.24 o 
   3   8   1       21.17       24.50     20.98 o 
  -2   9   1        0.21       12.03     12.14 o 
  -1   9   1        0.01        8.52     16.72 o 
   0   9   1        1.13        6.44     11.52 o 
   1   9   1        3.48       18.41     13.63 o 
  -1  -9   2       40.97       37.68     18.43 o 
   0  -9   2       37.18       51.28     22.69 o 
   1  -9   2       62.81       66.15     46.84 o 
   2  -9   2      179.93      149.64     47.68 o 
   3  -9   2      159.06      156.18     51.85 o 
  -3  -8   2        1.52       -9.59     24.42 o 
  -2  -8   2        7.64       15.41     23.68 o 
  -1  -8   2      227.53      236.01    102.68 o 
   0  -8   2       68.77      106.97     26.83 o 
   1  -8   2        5.02       18.88     14.40 o 
   2  -8   2       12.89       25.37     14.19 o 
   3  -8   2       74.06       83.76     31.19 o 
   4  -8   2      116.52       93.29     29.34 o 
   5  -8   2      360.88      313.49    116.94 o 
  -5  -7   2       39.79       19.09     22.21 o 
  -4  -7   2      124.72      139.31     53.10 o 
  -3  -7   2       18.63       11.55     13.77 o 
  -2  -7   2        3.80       -2.70     18.36 o 
  -1  -7   2       34.81       67.36     31.47 o 
   0  -7   2        5.15       24.01     14.83 o 
   1  -7   2       28.63       34.60     16.43 o 
   2  -7   2      112.10      159.05     49.42 o 
   3  -7   2        5.19       18.40     12.26 o 
   4  -7   2       20.20       32.14     20.96 o 
   5  -7   2      124.19       89.68     37.28 o 
   6  -7   2      624.97      642.78     83.87 o 
  -5  -6   2       17.84        9.42     10.00 o 
  -4  -6   2       24.28       -1.39     15.08 o 
  -3  -6   2     1449.52     1356.07     94.73 o 
  -2  -6   2      271.07      273.41     58.53 o 
  -1  -6   2      110.99       83.87     26.08 o 
   0  -6   2      135.60      144.15     56.05 o 
   1  -6   2        2.68       17.47     13.20 o 
   2  -6   2      669.62      682.06    133.94 o 
   3  -6   2        0.96       13.91     18.68 o 
   4  -6   2       28.01       51.43     20.30 o 
   5  -6   2      287.57      395.99     76.28 o 
   6  -6   2       31.18       30.32     19.37 o 
   7  -6   2      298.21      372.61     94.25 o 
  -6  -5   2       73.43       49.17     25.98 o 
  -5  -5   2       31.47       44.33     19.26 o 
  -4  -5   2      549.13      558.76     96.58 o 
  -3  -5   2      133.70      116.48     33.38 o 
  -2  -5   2      540.64      438.28     75.06 o 
  -1  -5   2      572.66      518.65     75.43 o 
   0  -5   2      228.91      196.95     50.23 o 
   1  -5   2      126.22      147.53     23.26 o 
   2  -5   2      103.91      135.86     33.50 o 
   3  -5   2      480.22      459.42     46.67 o 
   4  -5   2      105.39      151.03     35.37 o 
   5  -5   2      214.59      217.26     40.31 o 
   6  -5   2      136.31      140.12     35.91 o 
   7  -5   2       68.40       62.37     18.36 o 
   8  -5   2      127.09      139.98     37.06 o 
  -7  -4   2        1.52       16.67     13.64 o 
  -6  -4   2        0.80        5.55      6.40 o 
  -5  -4   2      296.49      345.51     47.38 o 
  -4  -4   2       26.85       34.80     11.89 o 
  -3  -4   2       14.49       10.66      7.62 o 
  -2  -4   2      916.98      925.88     79.94 o 
  -1  -4   2        7.23       39.07     19.13 o 
   0  -4   2      356.77      361.84     22.48 o 
   1  -4   2       23.51       38.83     11.73 o 
   2  -4   2     1166.56     1287.81     55.05 o 
   3  -4   2     1744.72     1617.21    219.78 o 
   4  -4   2      414.28      570.92     95.24 o 
   5  -4   2      397.19      481.69     97.00 o 
   6  -4   2      153.08      231.43     96.25 o 
   7  -4   2        0.34       11.58     16.90 o 
   8  -4   2      479.75      416.90     85.98 o 
  -8  -3   2      413.22      307.60     99.53 o 
  -7  -3   2        1.39       10.16      8.28 o 
  -6  -3   2     1927.73     2027.96     84.54 o 
  -5  -3   2      164.78      173.19     27.67 o 
  -4  -3   2       27.10       24.79      4.97 o 
  -3  -3   2      414.68      386.55     19.31 o 
  -2  -3   2     1923.12     1910.05     31.67 o 
  -1  -3   2      566.10      553.37     26.48 o 
   0  -3   2     1189.16     1314.99     26.33 o 
   1  -3   2       63.59       81.73     15.66 o 
   2  -3   2        1.40       16.76      7.24 o 
   3  -3   2      239.84      209.32     31.07 o 
   4  -3   2       34.10       49.25     13.71 o 
   5  -3   2      448.80      420.79     33.28 o 
   6  -3   2       61.43       64.83     11.40 o 
   7  -3   2       26.82       36.26     36.10 o 
   8  -3   2       79.24       51.00     20.19 o 
  -8  -2   2       15.22       13.52     12.82 o 
  -7  -2   2       77.11       93.71     22.02 o 
  -6  -2   2      831.38      664.56     80.28 o 
  -5  -2   2      326.38      308.63     15.56 o 
  -4  -2   2     1294.83     1290.07     42.01 o 
  -3  -2   2       20.85       30.26      4.01 o 
  -2  -2   2       14.73       23.48      3.84 o 
  -1  -2   2     1000.38     1046.59     39.59 o 
   0  -2   2     2321.42     2480.67     96.45 o 
   1  -2   2     1876.77     1727.66     46.81 o 
   2  -2   2      342.36      349.52     12.38 o 
   3  -2   2      782.19      771.53     34.69 o 
   4  -2   2     2017.95     1805.99     89.23 o 
   5  -2   2      928.60      903.54     47.03 o 
   6  -2   2       71.80       48.14      9.05 o 
   7  -2   2       30.53       20.70     12.91 o 
   8  -2   2       54.26       48.03     13.12 o 
   9  -2   2        5.41       20.07     11.34 o 
  -8  -1   2        8.95        5.29     14.42 o 
  -7  -1   2       22.58       17.20      9.51 o 
  -6  -1   2        6.11       16.55     13.28 o 
  -5  -1   2        0.58        5.05      3.38 o 
  -4  -1   2     4081.12     4220.17     98.87 o 
  -3  -1   2      681.75      624.26     22.33 o 
  -2  -1   2     3030.91     3166.81     57.01 o 
  -1  -1   2    23574.78    21950.24    204.13 o 
   0  -1   2      468.74      478.24     29.09 o 
   1  -1   2       21.85       35.38      5.19 o 
   2  -1   2     6122.02     6214.58     94.16 o 
   3  -1   2     5114.34     5143.93     83.84 o 
   4  -1   2      826.79      847.26     35.04 o 
   5  -1   2      149.94      212.97     40.12 o 
   6  -1   2      117.76      132.93     33.38 o 
   7  -1   2      119.16      128.71     26.51 o 
   8  -1   2        6.17       20.64     13.93 o 
   9  -1   2      195.04      119.17     28.78 o 
  -9   0   2        0.04       21.58     12.17 o 
  -8   0   2       23.63       31.52     15.47 o 
  -7   0   2        0.23        1.63     10.69 o 
  -6   0   2      776.12      921.45     61.38 o 
  -5   0   2       50.41       58.07      9.78 o 
  -4   0   2      193.75       68.62     47.77 o 
  -3   0   2     1281.96     1462.28     37.56 o 
  -2   0   2     8507.59     9371.91     48.32 o 
  -1   0   2      516.50      554.56     13.85 o 
   1   0   2      242.15      223.87      5.54 o 
   2   0   2      395.50      524.45     18.04 o 
   3   0   2     3373.71     3386.48     71.11 o 
   4   0   2        1.30        7.76      7.10 o 
   5   0   2      107.12      135.41     25.95 o 
   6   0   2       34.99       45.83     15.05 o 
   7   0   2      182.72      216.41     52.54 o 
   8   0   2        9.56       25.48     18.26 o 
   9   0   2      132.52      130.15     51.61 o 
  -9   1   2        0.08       21.59     13.42 o 
  -8   1   2      305.02      314.67     65.04 o 
  -7   1   2      117.98       94.40     26.31 o 
  -6   1   2       12.82        7.90      4.33 o 
  -5   1   2      430.84      475.10     22.64 o 
  -4   1   2     1544.22     1639.36     60.77 o 
  -3   1   2     2550.13     2691.89     63.57 o 
  -2   1   2      344.20      356.30     14.73 o 
  -1   1   2        4.05        5.11      4.01 o 
   0   1   2      230.12      218.97      7.26 o 
   1   1   2      677.46      611.05     17.32 o 
   2   1   2    12117.94    13101.17    363.56 o 
   3   1   2     1692.57     1876.57     25.76 o 
   4   1   2      517.64      477.13     21.47 o 
   5   1   2      427.37      461.61     22.61 o 
   6   1   2        4.87       15.35      8.50 o 
   7   1   2        0.00       -1.38     14.25 o 
   8   1   2       66.12       67.18     25.67 o 
  -9   2   2       31.39       28.67     18.05 o 
  -8   2   2      660.31      748.39     56.09 o 
  -7   2   2      118.72      120.10     24.96 o 
  -6   2   2      138.66      133.37     16.88 o 
  -5   2   2      778.45      771.79     32.77 o 
  -4   2   2      729.67      761.41     31.96 o 
  -3   2   2     1389.68     1391.08     72.80 o 
  -2   2   2      325.67      404.36     18.43 o 
  -1   2   2     3618.95     3214.89    194.08 o 
   0   2   2      326.24      416.84     21.03 o 
   1   2   2     5904.65     6195.22     82.37 o 
   2   2   2     1313.03     1639.94     23.19 o 
   3   2   2      291.63      235.00     14.14 o 
   4   2   2     1746.10     1801.65     69.74 o 
   5   2   2       19.56       20.69      9.05 o 
   6   2   2      191.52      183.61     36.56 o 
   7   2   2       17.65       11.69     13.18 o 
   8   2   2      268.96      210.81     72.63 o 
  -8   3   2      125.13      135.72     43.88 o 
  -7   3   2      222.53      235.67     38.16 o 
  -6   3   2      555.63      466.25     46.18 o 
  -5   3   2      319.12      342.98     56.90 o 
  -4   3   2      643.27      525.22     47.52 o 
  -3   3   2      517.36      479.15     25.15 o 
  -2   3   2      210.02      194.66     23.84 o 
  -1   3   2     3533.84     3877.53     80.57 o 
   0   3   2     5640.35     5993.69     90.37 o 
   1   3   2     3265.73     3231.49     55.20 o 
   2   3   2       83.10       80.97     12.01 o 
   3   3   2       56.51       50.28      8.95 o 
   4   3   2      174.89      173.97     35.31 o 
   5   3   2      160.51      176.76     32.53 o 
   6   3   2     1271.32     1317.03     60.14 o 
   7   3   2      212.00      139.23     44.31 o 
   8   3   2        4.95        4.25     12.68 o 
  -8   4   2       79.23       45.75     22.09 o 
  -7   4   2      337.16      333.87     28.11 o 
  -6   4   2       99.48      114.24     22.60 o 
  -5   4   2      650.22      679.81    125.75 o 
  -4   4   2        1.45       15.33      7.03 o 
  -3   4   2      509.84      414.59     54.59 o 
  -2   4   2      191.78      170.96     33.03 o 
  -1   4   2       95.12      142.88     32.68 o 
   0   4   2      444.28      461.20     40.24 o 
   1   4   2      149.41      157.91     54.82 o 
   2   4   2      149.14      131.91     45.81 o 
   3   4   2        3.16       11.18      6.29 o 
   4   4   2       22.21       50.40     16.96 o 
   5   4   2        2.68       13.92      9.64 o 
   6   4   2       59.18       70.80     23.39 o 
   7   4   2      163.14      124.55     48.27 o 
  -8   5   2      196.51      162.05     65.06 o 
  -7   5   2      121.12      132.20     35.80 o 
  -6   5   2      737.49      775.82    135.77 o 
  -5   5   2      814.74      879.83    150.55 o 
  -4   5   2     1334.85     1328.12    125.01 o 
  -3   5   2       22.56       23.84     22.08 o 
  -2   5   2      101.55      103.86     21.48 o 
  -1   5   2      639.36      615.16     97.64 o 
   0   5   2      469.50      577.65    152.50 o 
   1   5   2       67.59       95.63     27.53 o 
   2   5   2      594.13      606.09     74.57 o 
   3   5   2      617.60      649.93     73.43 o 
   4   5   2      165.56      198.40     63.76 o 
   5   5   2       13.86        9.67     13.11 o 
   6   5   2      126.14      115.79     58.76 o 
   7   5   2       89.66       79.00     55.72 o 
  -7   6   2      175.98      132.78     35.96 o 
  -6   6   2        5.35       19.69     18.12 o 
  -5   6   2      932.72      832.52     98.57 o 
  -4   6   2      336.51      405.63     61.88 o 
  -3   6   2      195.61      220.96     45.61 o 
  -2   6   2      847.09      799.37    112.92 o 
  -1   6   2      107.18      105.00     22.08 o 
   0   6   2      184.94      196.53     33.63 o 
   1   6   2       81.89       71.46     31.22 o 
   2   6   2      100.01      110.55     35.48 o 
   3   6   2      799.43      745.15     60.23 o 
   4   6   2       77.85       69.98     31.55 o 
   5   6   2      165.43      162.99     54.41 o 
   6   6   2      126.02       72.69     50.48 o 
  -6   7   2        0.11       26.39     18.19 o 
  -5   7   2        0.00        8.03     15.93 o 
  -4   7   2      200.49      289.97     60.58 o 
  -3   7   2      126.85      168.00     42.16 o 
  -2   7   2        5.42       37.20     18.10 o 
  -1   7   2       54.05       57.47     21.27 o 
   0   7   2     1130.79     1139.31     81.03 o 
   1   7   2      292.75      299.11     78.34 o 
   2   7   2        0.03       -0.82     20.81 o 
   3   7   2      297.73      287.96     97.93 o 
   4   7   2        2.53       15.41     13.19 o 
   5   7   2       38.82       12.37     25.16 o 
  -5   8   2        0.91        5.17     17.51 o 
  -4   8   2      594.17      609.04     62.28 o 
  -3   8   2       81.73       76.82     24.05 o 
  -2   8   2       84.82      104.78     27.73 o 
  -1   8   2       10.17       34.07     18.00 o 
   0   8   2       24.16       29.10     14.76 o 
   1   8   2       85.64       70.65     25.48 o 
   2   8   2      179.09      154.06     61.38 o 
   3   8   2        6.80       21.80     17.70 o 
  -2   9   2       25.60       44.64     27.81 o 
  -1   9   2      235.06      172.97     68.48 o 
   0   9   2       17.06       34.23     15.38 o 
  -1  -9   3       12.25       28.44     23.11 o 
   0  -9   3      139.58      141.28     48.45 o 
   1  -9   3        6.61       13.37     16.88 o 
   2  -9   3      330.19      296.00     78.23 o 
   3  -9   3      295.80      254.15     69.34 o 
  -3  -8   3      208.42       94.24     61.13 o 
  -2  -8   3      100.81      109.07     53.51 o 
  -1  -8   3       81.16       82.03     46.46 o 
   0  -8   3       70.49       63.85     17.25 o 
   1  -8   3      200.52      203.22     55.59 o 
   2  -8   3       66.14       73.90     24.70 o 
   3  -8   3       72.42       63.37     27.08 o 
   4  -8   3      498.92      581.13     60.72 o 
   5  -8   3       87.51       92.46     46.06 o 
  -3  -7   3       10.35       26.39     21.06 o 
  -2  -7   3      122.39      180.45     60.15 o 
  -1  -7   3      164.78      152.18     45.89 o 
   0  -7   3        4.15       11.47     15.57 o 
   1  -7   3      299.03      243.02     44.92 o 
   2  -7   3      131.73      137.32     28.72 o 
   3  -7   3        0.34       17.01     15.53 o 
   4  -7   3        8.36        7.78     19.87 o 
   5  -7   3        1.45       15.47     12.74 o 
   6  -7   3       18.83       40.90     23.39 o 
  -5  -6   3       46.36       11.39      8.52 o 
  -4  -6   3      130.12      128.49     43.60 o 
  -3  -6   3      376.53      387.98     78.28 o 
  -2  -6   3     1615.60     1544.43    110.92 o 
  -1  -6   3      360.49      385.36     86.09 o 
   0  -6   3        1.72       13.81      7.84 o 
   1  -6   3      161.60      145.24     26.99 o 
   2  -6   3       56.38       36.66     15.53 o 
   3  -6   3      502.67      547.43    115.47 o 
   4  -6   3     1035.61     1040.61     81.17 o 
   5  -6   3       64.08       71.83     27.21 o 
   6  -6   3      255.37      255.84     53.52 o 
   7  -6   3        0.08       23.34     13.90 o 
  -6  -5   3        0.49       16.55     15.16 o 
  -5  -5   3       11.04        9.01      8.28 o 
  -4  -5   3       70.30       63.48     24.02 o 
  -3  -5   3      929.52      922.08     73.34 o 
  -2  -5   3      746.20      804.56     63.75 o 
  -1  -5   3      122.87      133.07     28.69 o 
   0  -5   3      133.15      163.93     35.76 o 
   1  -5   3       22.31       21.39     18.97 o 
   2  -5   3      374.26      396.92     43.85 o 
   3  -5   3      248.93      294.30     46.57 o 
   4  -5   3      291.56      313.95     62.45 o 
   5  -5   3      113.63      115.80     25.68 o 
   6  -5   3      356.75      449.52     77.90 o 
   7  -5   3      197.92      176.68     55.46 o 
   8  -5   3      177.89      136.62     37.58 o 
  -7  -4   3       22.08       26.52     13.02 o 
  -6  -4   3      294.36      326.80     70.09 o 
  -5  -4   3      404.29      364.26     33.88 o 
  -4  -4   3       32.74       29.60     25.69 o 
  -3  -4   3      418.00      372.43     30.21 o 
  -2  -4   3      428.16      506.58     32.21 o 
  -1  -4   3     4262.69     4206.84    226.54 o 
   0  -4   3     1497.99     1430.07     56.84 o 
   1  -4   3      469.68      395.75     30.94 o 
   2  -4   3       80.35      130.47     25.03 o 
   3  -4   3        8.00       22.48     12.92 o 
   4  -4   3        8.25       16.81     14.46 o 
   5  -4   3      103.76      110.05     29.71 o 
   6  -4   3      286.76      317.83     54.53 o 
   7  -4   3      686.30      837.73    139.64 o 
   8  -4   3      134.49       73.15     30.61 o 
  -8  -3   3      438.92      413.26    116.12 o 
  -7  -3   3       28.00       17.14     13.03 o 
  -6  -3   3      625.73      564.81     98.98 o 
  -5  -3   3        9.69       15.15      4.92 o 
  -4  -3   3     1478.29     1538.84     57.69 o 
  -3  -3   3       26.22       26.36      5.22 o 
  -2  -3   3      275.34      244.56     16.76 o 
  -1  -3   3     5528.81     5837.97     75.65 o 
   0  -3   3     2944.14     2865.79    220.09 o 
   1  -3   3      674.10      789.45     36.19 o 
   2  -3   3     1378.52     1194.90     33.13 o 
   3  -3   3      750.00      766.31     29.94 o 
   4  -3   3       32.64       42.23      9.38 o 
   5  -3   3      562.77      521.92     68.94 o 
   6  -3   3       82.73       61.14     19.85 o 
   7  -3   3       32.57       24.12     12.61 o 
   8  -3   3      191.35      211.23     59.58 o 
  -8  -2   3        3.24        3.33     17.78 o 
  -7  -2   3       86.14      109.84     32.78 o 
  -6  -2   3     2563.58     2587.97    128.77 o 
  -5  -2   3       78.17       73.61     11.12 o 
  -4  -2   3     2425.31     2570.55     55.20 o 
  -3  -2   3      697.45      666.29     21.03 o 
  -2  -2   3      122.12      119.04     15.02 o 
  -1  -2   3      813.76      810.12     25.18 o 
   0  -2   3    29398.88    29835.11    631.55 o 
   1  -2   3     7710.15     7370.89    151.55 o 
   2  -2   3       76.03       58.78      7.72 o 
   3  -2   3       91.72      168.73     25.35 o 
   4  -2   3      219.51      196.59     28.49 o 
   5  -2   3      558.05      544.53     72.37 o 
   6  -2   3     1276.52     1356.64     62.74 o 
   7  -2   3      905.97      900.24     67.56 o 
   8  -2   3       27.87       70.21     23.54 o 
   9  -2   3       81.02      118.11     29.32 o 
  -9  -1   3        2.97       14.37      9.92 o 
  -8  -1   3       46.20       40.48     13.51 o 
  -7  -1   3       40.19       55.76     13.28 o 
  -6  -1   3       17.69       15.40      7.38 o 
  -5  -1   3      145.53      132.50      9.62 o 
  -4  -1   3     5157.56     5361.65    150.89 o 
  -3  -1   3     3171.82     3044.46     59.81 o 
  -2  -1   3     3595.10     3863.12     95.48 o 
  -1  -1   3       88.35      107.97      4.91 o 
   0  -1   3     2946.63     2595.24    105.84 o 
   1  -1   3     5329.54     5546.25     71.03 o 
   2  -1   3     1859.98     1980.61     65.49 o 
   3  -1   3     2466.50     2461.05     51.70 o 
   4  -1   3     3586.04     3550.64    136.58 o 
   5  -1   3      555.87      535.11     36.33 o 
   6  -1   3       37.17       33.85     13.50 o 
   7  -1   3      106.85       87.73     24.89 o 
   8  -1   3      212.03      202.15     61.96 o 
   9  -1   3        0.34        9.85     15.28 o 
  -9   0   3       98.60       93.59     41.73 o 
  -8   0   3      141.48      185.93     50.78 o 
  -7   0   3       47.06       59.35     16.63 o 
  -6   0   3      114.64      174.74     36.05 o 
  -5   0   3       14.67        7.45      4.79 o 
  -4   0   3      291.16      285.89     10.63 o 
  -3   0   3     4033.49     4487.94    109.02 o 
  -2   0   3    42776.57    41811.21    481.63 o 
  -1   0   3     2420.38     2176.29     21.21 o 
   0   0   3        0.00        1.05      1.64 o 
   1   0   3     7180.48     7434.49     56.15 o 
   2   0   3      151.12      194.99      9.65 o 
   3   0   3        1.01        7.39      6.75 o 
   4   0   3      345.77      433.90     21.86 o 
   5   0   3      706.65      630.48     51.50 o 
   6   0   3        1.07        8.46      7.53 o 
   7   0   3      142.22      213.75     40.82 o 
   8   0   3      547.89      637.19    111.10 o 
   9   0   3       15.27       24.73     14.07 o 
  -9   1   3       45.46        3.22     16.42 o 
  -8   1   3        1.81       15.66     21.22 o 
  -7   1   3      147.74      139.74     27.84 o 
  -6   1   3     1669.46     1775.11     71.50 o 
  -5   1   3     1381.21     1393.40     55.30 o 
  -4   1   3      118.70      140.63     19.13 o 
  -3   1   3      745.71      819.86     33.72 o 
  -2   1   3     2437.27     2248.71     41.69 o 
  -1   1   3     4720.38     5128.37     69.44 o 
   0   1   3     4872.97     4599.67    158.21 o 
   1   1   3       22.18       25.88      5.41 o 
   2   1   3     2025.84     2093.34     54.49 o 
   3   1   3     1257.00     1384.95     22.49 o 
   4   1   3      229.78      274.43      9.60 o 
   5   1   3      158.73      235.66     47.03 o 
   6   1   3      280.39      374.49     54.25 o 
   7   1   3       37.42       21.66     17.29 o 
   8   1   3       32.82       35.38     17.82 o 
  -9   2   3        0.78       28.21     13.50 o 
  -8   2   3      157.40      138.38     34.29 o 
  -7   2   3      168.08      173.96     35.74 o 
  -6   2   3       22.08       26.38      7.38 o 
  -5   2   3      179.67      214.66     24.57 o 
  -4   2   3     1599.12     1515.24    112.60 o 
  -3   2   3     1079.01      931.74     56.84 o 
  -2   2   3       21.48       31.66      6.49 o 
  -1   2   3     1367.27     1267.03     39.18 o 
   0   2   3      215.49      211.46     17.47 o 
   1   2   3     1983.69     1903.56     82.74 o 
   2   2   3      750.97      767.05     29.22 o 
   3   2   3      366.14      335.15     11.34 o 
   4   2   3      305.99      364.67     26.34 o 
   5   2   3       22.79       28.68      8.44 o 
   6   2   3      187.54      270.13     48.15 o 
   7   2   3        0.92       -1.30     11.85 o 
   8   2   3      125.84       99.60     42.13 o 
  -8   3   3       84.68       81.03     22.29 o 
  -7   3   3       98.49       95.77     16.08 o 
  -6   3   3       35.15       22.88      7.71 o 
  -5   3   3      156.59      208.68     18.00 o 
  -4   3   3      467.86      426.66     32.53 o 
  -3   3   3     2576.81     2726.68     90.12 o 
  -2   3   3     1447.99     1526.88     29.60 o 
  -1   3   3     3441.06     3117.38     47.65 o 
   0   3   3       51.93       76.86     12.46 o 
   1   3   3      393.47      369.60     22.86 o 
   2   3   3      507.95      520.10     17.56 o 
   3   3   3       80.03       83.31     12.64 o 
   4   3   3       48.90       59.95     16.47 o 
   5   3   3      463.90      423.13     52.11 o 
   6   3   3        1.61       12.45     13.60 o 
   7   3   3        1.24       10.63      9.98 o 
   8   3   3       26.25       13.64      9.43 o 
  -8   4   3       73.08       67.44     30.98 o 
  -7   4   3       79.43       70.45     15.75 o 
  -6   4   3     1674.02     1589.20     62.60 o 
  -5   4   3     1466.04     1394.00     99.36 o 
  -4   4   3      779.93      796.47    132.53 o 
  -3   4   3      168.12      219.68     49.09 o 
  -2   4   3      173.50      142.28     36.32 o 
  -1   4   3     3797.49     3907.98     84.32 o 
   0   4   3      301.35      384.17     34.99 o 
   1   4   3      163.62      280.59     88.75 o 
   2   4   3      183.83      213.42     42.99 o 
   3   4   3      109.54      101.68     24.40 o 
   4   4   3        2.62       -0.33     10.33 o 
   5   4   3      291.20      297.59     54.22 o 
   6   4   3      209.45      209.74     56.71 o 
   7   4   3       12.64       24.94      9.00 o 
  -8   5   3        1.48       17.76     13.02 o 
  -7   5   3      196.35      186.88     44.90 o 
  -6   5   3       10.95       19.85     15.18 o 
  -5   5   3       70.92       59.31     22.29 o 
  -4   5   3       44.06       39.39     13.64 o 
  -3   5   3     1477.29     1372.31     75.04 o 
  -2   5   3      318.30      436.85     81.04 o 
  -1   5   3     1265.28     1347.99     84.70 o 
   0   5   3     1311.16     1266.89     75.68 o 
   1   5   3      248.67      279.77     82.60 o 
   2   5   3      202.30      168.82     42.87 o 
   3   5   3      114.26      108.91     39.74 o 
   4   5   3       20.82       11.14     15.73 o 
   5   5   3        2.47       -0.82     18.11 o 
   6   5   3       14.96        7.29      9.75 o 
   7   5   3        6.85       14.67     11.23 o 
  -7   6   3       70.23       57.01     13.73 o 
  -6   6   3      175.33      154.13     39.33 o 
  -5   6   3      443.12      514.78    112.73 o 
  -4   6   3      407.22      450.60     65.33 o 
  -3   6   3      725.67      861.24     82.52 o 
  -2   6   3     1143.77     1081.57     70.86 o 
  -1   6   3       28.88       26.28     11.50 o 
   0   6   3      141.27      166.21     37.22 o 
   1   6   3       53.42       43.27     33.27 o 
   2   6   3       70.44       98.91     26.22 o 
   3   6   3       82.58       83.01     24.83 o 
   4   6   3      542.60      614.44    160.37 o 
   5   6   3        0.06       -6.97     20.57 o 
   6   6   3       18.66       24.91     26.39 o 
  -6   7   3        2.96       15.77     10.47 o 
  -5   7   3       37.33       29.35     23.68 o 
  -4   7   3      903.59      864.86    133.00 o 
  -3   7   3       79.62       87.12     22.52 o 
  -2   7   3      779.54      749.41    112.56 o 
  -1   7   3       30.05       46.07     19.40 o 
   0   7   3       62.05       69.06     21.78 o 
   1   7   3       80.94       98.99     29.34 o 
   2   7   3      101.56       73.43     39.09 o 
   3   7   3        1.10       -0.16     21.96 o 
   4   7   3        5.62       13.44     14.18 o 
   5   7   3       91.92       57.04     36.38 o 
  -5   8   3      183.15      166.92     61.38 o 
  -4   8   3      119.96       74.52     29.42 o 
  -3   8   3       94.77       59.76     29.63 o 
  -2   8   3        3.03        7.69     12.56 o 
  -1   8   3        9.08       21.87     13.56 o 
   0   8   3       57.07       38.30     16.35 o 
   1   8   3       42.71       49.47     24.94 o 
   2   8   3      148.28      171.68     80.88 o 
   3   8   3       48.78       29.67     32.45 o 
  -2   9   3       23.42       18.34     15.55 o 
  -1   9   3       13.16       24.14     11.76 o 
   0   9   3       45.06       26.64     16.51 o 
  -1  -9   4      193.55      108.17     84.98 o 
   0  -9   4       26.35       30.04     13.97 o 
   1  -9   4       46.36       38.14     19.57 o 
   2  -9   4       11.24       24.44     11.43 o 
   3  -9   4        0.25       25.72     22.48 o 
  -3  -8   4      688.52      378.11    123.00 o 
  -2  -8   4       20.32       31.88     21.06 o 
  -1  -8   4       12.14       17.37     27.94 o 
   0  -8   4      367.36      262.56    117.02 o 
   1  -8   4      281.19      346.41     84.46 o 
   2  -8   4      122.37      135.54     36.89 o 
   3  -8   4      244.71      275.60     66.80 o 
   4  -8   4       27.15       35.05     24.00 o 
   5  -8   4      290.38      344.67    108.91 o 
  -4  -7   4        2.32        3.36      9.26 o 
  -3  -7   4       16.62       10.33     16.06 o 
  -2  -7   4      123.58       81.32     23.56 o 
  -1  -7   4        4.27       11.85     14.28 o 
   0  -7   4       55.00       94.49     41.30 o 
   1  -7   4      218.93      214.03     44.45 o 
   2  -7   4      551.97      759.31    126.62 o 
   3  -7   4      614.45      706.85     80.06 o 
   4  -7   4      586.16      628.18     59.26 o 
   5  -7   4       52.11       63.39     22.18 o 
   6  -7   4      175.34      164.01     60.94 o 
  -5  -6   4      100.40       77.60     33.27 o 
  -4  -6   4        6.75       24.06     23.60 o 
  -3  -6   4       37.11       29.75     18.19 o 
  -2  -6   4     4002.15     3857.66    257.06 o 
  -1  -6   4      161.58      122.12     32.18 o 
   0  -6   4       29.23       44.95     17.34 o 
   1  -6   4       31.29       54.34     16.48 o 
   2  -6   4      304.74      345.19     49.36 o 
   3  -6   4      820.73      874.20    171.43 o 
   4  -6   4       46.47       66.84     21.33 o 
   5  -6   4      350.90      461.00    107.72 o 
   6  -6   4       15.19       24.88     13.46 o 
   7  -6   4       53.65       72.27     16.58 o 
  -6  -5   4        7.70       29.58     18.93 o 
  -5  -5   4       55.21       46.76     16.02 o 
  -4  -5   4      233.05      274.78     58.19 o 
  -3  -5   4      641.23      542.82     53.10 o 
  -2  -5   4      392.84      442.22     27.97 o 
  -1  -5   4      224.53      263.05     93.83 o 
   0  -5   4       90.86       87.41     25.28 o 
   1  -5   4      421.22      478.01     73.63 o 
   2  -5   4     3473.43     3386.00    130.37 o 
   3  -5   4        7.81        7.41     15.80 o 
   4  -5   4      979.41     1009.19    123.17 o 
   5  -5   4      879.13     1002.09     66.97 o 
   6  -5   4      378.59      376.37     70.81 o 
   7  -5   4       47.22       23.28     21.06 o 
   8  -5   4       13.39       16.95     13.05 o 
  -7  -4   4        2.99       23.93      8.53 o 
  -6  -4   4       10.74       10.62     14.30 o 
  -5  -4   4      103.14      136.64     25.87 o 
  -4  -4   4      101.68      104.91     24.13 o 
  -3  -4   4      472.27      495.71     24.21 o 
  -2  -4   4      519.93      514.62     34.50 o 
  -1  -4   4    11837.33    13127.24    132.26 o 
   0  -4   4     2979.91     2920.85     99.17 o 
   1  -4   4       53.52      142.71     31.36 o 
   2  -4   4      242.89      300.91     51.13 o 
   3  -4   4      633.46      714.09     52.16 o 
   4  -4   4      118.37      149.57     33.60 o 
   5  -4   4     1649.42     1695.58     75.27 o 
   6  -4   4     1527.85     1477.93     73.81 o 
   7  -4   4      153.79      144.76     31.83 o 
   8  -4   4      479.60      553.22    121.42 o 
  -8  -3   4      573.18      591.74    171.43 o 
  -7  -3   4       39.99       54.45     25.57 o 
  -6  -3   4        0.43        8.75      5.77 o 
  -5  -3   4      340.47      262.06     45.88 o 
  -4  -3   4      142.25      148.99     19.72 o 
  -3  -3   4      311.67      324.81     15.69 o 
  -2  -3   4     1397.52     1361.99     39.98 o 
  -1  -3   4     1020.06     1142.48     32.04 o 
   0  -3   4      840.20      654.42     30.87 o 
   1  -3   4     5380.69     5739.53     96.61 o 
   2  -3   4     6048.06     6493.32    134.79 o 
   3  -3   4     1934.16     1853.25     34.52 o 
   4  -3   4      174.03      237.20     51.54 o 
   5  -3   4      171.68      130.10     32.38 o 
   6  -3   4      116.29      109.15     23.35 o 
   7  -3   4       28.70       32.13     14.89 o 
   8  -3   4       64.09       78.55     28.37 o 
  -8  -2   4       47.65       45.98     38.97 o 
  -7  -2   4        4.64       12.43     11.54 o 
  -6  -2   4     1888.25     1962.03     91.92 o 
  -5  -2   4     1487.65     1511.52     53.23 o 
  -4  -2   4      101.91      106.29     13.79 o 
  -3  -2   4       31.70       30.21      4.68 o 
  -2  -2   4     9185.21     9059.37     90.73 o 
  -1  -2   4      178.98      204.80      8.18 o 
   0  -2   4    10209.43    10223.15    385.83 o 
   1  -2   4     1658.07     1482.98     45.24 o 
   2  -2   4      253.12      276.07     13.75 o 
   3  -2   4       45.82       48.72      7.83 o 
   4  -2   4     1144.25     1144.89     46.92 o 
   5  -2   4      259.32      226.65     25.81 o 
   6  -2   4      600.39      662.88     78.06 o 
   7  -2   4      184.41      172.76     32.66 o 
   8  -2   4        7.74       16.09     11.73 o 
   9  -2   4       27.86       39.14     12.11 o 
  -8  -1   4       55.72       44.31     16.47 o 
  -7  -1   4       91.96      114.52     33.79 o 
  -6  -1   4       47.68       65.02     14.64 o 
  -5  -1   4        3.45        5.06      3.93 o 
  -4  -1   4     8431.70     9002.13    145.69 o 
  -3  -1   4     2133.44     2044.35     39.95 o 
  -2  -1   4       16.66       18.32      3.17 o 
  -1  -1   4    10412.23    10354.15    158.04 o 
   0  -1   4      456.35      390.81     13.46 o 
   1  -1   4      331.27      332.36     12.31 o 
   2  -1   4     3624.03     3666.62     69.79 o 
   3  -1   4     6884.86     7230.94     69.91 o 
   4  -1   4      533.61      540.25     29.73 o 
   5  -1   4      619.07      552.96     48.61 o 
   6  -1   4      565.94      544.96     91.94 o 
   7  -1   4      255.20      292.09     64.02 o 
   8  -1   4       14.79       17.03      9.94 o 
   9  -1   4      149.86       88.56     38.81 o 
  -9   0   4        9.92       21.18      9.25 o 
  -8   0   4      866.97      856.14     39.17 o 
  -7   0   4       99.46       96.15     40.16 o 
  -6   0   4        0.65        2.26      5.06 o 
  -5   0   4       61.43       74.15     16.72 o 
  -4   0   4     5912.02     6192.99     79.29 o 
  -3   0   4      251.59      195.28      6.67 o 
  -2   0   4     8555.73     8029.77    206.54 o 
  -1   0   4      151.29      119.02      4.28 o 
   0   0   4        1.81        3.57      1.82 o 
   1   0   4    14084.61    14189.05    297.12 o 
   2   0   4       15.36       26.79      3.15 o 
   3   0   4       48.27       44.67      8.23 o 
   4   0   4      422.00      487.70     27.15 o 
   5   0   4      787.47      832.66     47.77 o 
   6   0   4       10.48       15.15      8.11 o 
   7   0   4     1367.46     1316.19     64.29 o 
   8   0   4      275.48      278.96     64.75 o 
   9   0   4        0.54       14.75     10.19 o 
  -9   1   4      402.39      478.59     44.03 o 
  -8   1   4        0.14       17.17     18.27 o 
  -7   1   4       80.97       62.93     17.38 o 
  -6   1   4      561.26      559.77     40.68 o 
  -5   1   4       56.83       71.86     14.15 o 
  -4   1   4      914.59     1193.97     40.26 o 
  -3   1   4     1750.65     1856.81     37.95 o 
  -2   1   4     4794.62     4300.39     82.68 o 
  -1   1   4      194.71      188.54      9.14 o 
   0   1   4    13034.22    12391.08    263.79 o 
   1   1   4      114.58      120.54      4.77 o 
   2   1   4     2969.93     2929.36     50.64 o 
   3   1   4      369.36      382.31      9.68 o 
   4   1   4      794.21      908.81     27.94 o 
   5   1   4      694.40      641.55     51.75 o 
   6   1   4        3.43       19.94      8.79 o 
   7   1   4      858.78      838.71     46.69 o 
   8   1   4       73.17       73.57     28.35 o 
  -9   2   4       61.30       99.12     30.82 o 
  -8   2   4       91.31      104.04     30.68 o 
  -7   2   4      235.55      259.56     13.41 o 
  -6   2   4       17.02       14.81      7.77 o 
  -5   2   4     3378.49     3511.93    128.06 o 
  -4   2   4     1110.91     1062.82     45.27 o 
  -3   2   4     4168.76     4433.42     87.26 o 
  -2   2   4      206.60      220.68     19.38 o 
  -1   2   4     2056.72     2042.84     76.54 o 
   0   2   4       16.50       17.22      5.44 o 
   1   2   4     2813.94     2752.43    162.22 o 
   2   2   4    11143.27    11497.88     49.57 o 
   3   2   4      162.14      139.31     18.16 o 
   4   2   4      716.11      728.41     30.41 o 
   5   2   4      230.80      274.47     24.12 o 
   6   2   4       46.88       42.65     11.40 o 
   7   2   4        3.38       18.68     14.79 o 
   8   2   4      404.84      291.74     98.49 o 
  -8   3   4      818.69     1083.74    105.47 o 
  -7   3   4      385.98      424.34     22.90 o 
  -6   3   4     1893.72     2010.37    111.68 o 
  -5   3   4       61.52       79.41     15.70 o 
  -4   3   4      978.51      906.03     88.05 o 
  -3   3   4     1119.86     1093.12     65.89 o 
  -2   3   4       12.49       17.52      8.44 o 
  -1   3   4     5493.15     4928.64    255.73 o 
   0   3   4        1.44        9.88      5.21 o 
   1   3   4      540.31      595.92     22.90 o 
   2   3   4      205.26      216.19     11.54 o 
   3   3   4      478.94      439.12     16.04 o 
   4   3   4      946.06      971.98     41.42 o 
   5   3   4       43.52       48.52     12.42 o 
   6   3   4      622.17      671.51     55.57 o 
   7   3   4        6.85        6.41      9.51 o 
   8   3   4       29.32       22.85     19.02 o 
  -8   4   4        0.32        9.52     14.84 o 
  -7   4   4      212.78      209.38     47.46 o 
  -6   4   4       20.93       20.01      7.25 o 
  -5   4   4      609.00      670.77     89.49 o 
  -4   4   4        6.15       -4.03     17.73 o 
  -3   4   4      439.17      439.93     45.15 o 
  -2   4   4     2536.93     2462.61    126.61 o 
  -1   4   4     1200.16     1237.30    113.25 o 
   0   4   4     1366.29     1749.02     57.42 o 
   1   4   4       19.36       53.18     22.21 o 
   2   4   4     1332.93     1241.77     61.15 o 
   3   4   4      808.22      858.52     63.22 o 
   4   4   4     1406.64     1587.41    102.68 o 
   5   4   4      519.98      604.26     36.73 o 
   6   4   4        0.01        6.76      9.42 o 
   7   4   4       17.49       18.72     10.47 o 
  -8   5   4      144.14      132.34     54.36 o 
  -7   5   4      198.72      240.37     54.73 o 
  -6   5   4       12.02       27.17     20.07 o 
  -5   5   4      549.39      606.51     49.17 o 
  -4   5   4      616.46      593.08     68.21 o 
  -3   5   4      406.81      392.86     87.24 o 
  -2   5   4      937.49      917.29     86.18 o 
  -1   5   4      592.62      674.26     51.06 o 
   0   5   4      947.24     1071.44     67.12 o 
   1   5   4      459.10      495.46    139.97 o 
   2   5   4      753.73      780.79     62.34 o 
   3   5   4        3.64       10.65     13.28 o 
   4   5   4      642.67      619.20     45.73 o 
   5   5   4      171.27      202.08     89.32 o 
   6   5   4      245.51      235.60     92.11 o 
  -7   6   4        7.85       16.75      9.27 o 
  -6   6   4        5.71       13.12     11.83 o 
  -5   6   4       15.15       15.23     17.62 o 
  -4   6   4     1275.50     1224.66     98.78 o 
  -3   6   4      105.83      129.62     36.53 o 
  -2   6   4     1045.96     1127.95    151.80 o 
  -1   6   4     2053.96     2001.78    159.14 o 
   0   6   4      241.54      310.12     63.87 o 
   1   6   4        0.00       17.21     16.23 o 
   2   6   4       61.97       73.18     39.91 o 
   3   6   4       71.87       64.98     25.24 o 
   4   6   4       62.31       32.45     19.75 o 
   5   6   4      299.05      242.32    102.93 o 
   6   6   4      289.12      340.17     83.42 o 
  -6   7   4      100.24      107.75     26.39 o 
  -5   7   4       60.62       50.44     19.63 o 
  -4   7   4        1.06       -0.25     18.15 o 
  -3   7   4       96.27      151.67     36.53 o 
  -2   7   4      122.35      154.33     39.21 o 
  -1   7   4      105.14      110.64     31.26 o 
   0   7   4     1403.95     1527.22    185.90 o 
   1   7   4      787.51      777.52     68.80 o 
   2   7   4       72.37       67.44     40.07 o 
   3   7   4      127.73      135.79     43.10 o 
   4   7   4        9.26       16.14     31.30 o 
  -5   8   4       78.62       81.64     25.76 o 
  -4   8   4        2.33       35.57     30.16 o 
  -3   8   4      252.10      300.90     75.29 o 
  -2   8   4      236.44      295.37     64.29 o 
  -1   8   4      100.31       84.37     25.03 o 
   0   8   4      757.66      919.50    130.71 o 
   1   8   4      199.80      167.80     37.81 o 
   2   8   4      511.90      403.92    158.65 o 
   3   8   4       25.72        2.38     28.93 o 
  -2   9   4      146.99      128.92     41.98 o 
  -1   9   4      148.88       71.93     42.16 o 
   0   9   4        9.15       17.42     20.65 o 
  -1  -9   5       55.99       61.71     29.34 o 
   0  -9   5      236.29      196.00     70.49 o 
   1  -9   5      144.67      149.60     61.06 o 
   2  -9   5       66.60       47.27     19.34 o 
   3  -9   5      449.10      413.04    106.77 o 
  -3  -8   5     1193.60     1291.01     65.39 o 
  -2  -8   5      105.44      127.92     52.28 o 
  -1  -8   5        0.05        2.79     12.70 o 
   0  -8   5       31.70       44.74     19.01 o 
   1  -8   5        0.16        8.04      9.51 o 
   2  -8   5      155.68      156.02     45.72 o 
   3  -8   5      136.94      128.26     36.25 o 
   4  -8   5      162.36      155.81     41.26 o 
   5  -8   5        5.31       38.19     25.45 o 
  -4  -7   5       48.09       29.75     14.26 o 
  -3  -7   5      256.86      237.71     64.65 o 
  -2  -7   5        3.87       -1.68     11.98 o 
  -1  -7   5       43.47       52.49     17.33 o 
   0  -7   5       10.90       50.63     24.07 o 
   1  -7   5      473.86      561.99     90.87 o 
   2  -7   5       13.35       21.52     15.46 o 
   3  -7   5      114.91      119.90     24.36 o 
   4  -7   5      119.72      128.41     38.87 o 
   5  -7   5       90.51      104.47     27.73 o 
   6  -7   5        0.57       14.81     19.11 o 
  -5  -6   5      119.58      116.07     33.33 o 
  -4  -6   5      874.84      947.64    201.10 o 
  -3  -6   5      358.80      349.22     57.94 o 
  -2  -6   5     1797.41     1907.66    148.85 o 
  -1  -6   5      233.87      275.40     65.17 o 
   0  -6   5      143.12      186.07     46.10 o 
   1  -6   5      343.54      390.40     76.26 o 
   2  -6   5      125.08      124.38     26.77 o 
   3  -6   5      717.93      794.85    172.99 o 
   4  -6   5     1350.58     1235.82     67.21 o 
   5  -6   5      102.74       88.47     24.11 o 
   6  -6   5        3.53        6.18     12.50 o 
   7  -6   5       36.84       28.72     16.20 o 
  -6  -5   5      176.51       88.87     28.56 o 
  -5  -5   5        0.10        8.01      7.87 o 
  -4  -5   5      470.09      484.88    161.03 o 
  -3  -5   5       13.40       26.88     15.82 o 
  -2  -5   5       31.13       30.91     20.04 o 
  -1  -5   5      757.59      852.34     68.67 o 
   0  -5   5     1326.05     1328.47     70.54 o 
   1  -5   5      817.28      927.20     64.62 o 
   2  -5   5      237.86      289.14     42.01 o 
   3  -5   5       15.73       20.48     10.30 o 
   4  -5   5       16.89       18.12     17.70 o 
   5  -5   5      114.58      110.61     23.76 o 
   6  -5   5      342.90      302.33     63.81 o 
   7  -5   5      210.28      168.25     47.79 o 
   8  -5   5       10.33        3.53     12.52 o 
  -7  -4   5        0.02       15.82     16.72 o 
  -6  -4   5      592.86      662.85     67.23 o 
  -5  -4   5      569.94      663.03     50.37 o 
  -4  -4   5       22.91       25.06      7.15 o 
  -3  -4   5      380.86      386.14     21.72 o 
  -2  -4   5     1713.40     1623.39     76.66 o 
  -1  -4   5      158.57      168.85     33.71 o 
   0  -4   5        0.59       15.08      6.47 o 
   1  -4   5     2331.59     2191.69     80.72 o 
   2  -4   5     1489.43     1718.08     70.39 o 
   3  -4   5      526.75      505.62     29.91 o 
   4  -4   5     1060.07      979.93     68.77 o 
   5  -4   5      919.68      970.11     77.57 o 
   6  -4   5        0.00       12.90     13.61 o 
   7  -4   5      190.82      206.32     46.93 o 
   8  -4   5      168.27      142.09     41.76 o 
  -8  -3   5      673.84      752.12    242.65 o 
  -7  -3   5      146.91      199.05     55.44 o 
  -6  -3   5      201.31      244.54     43.79 o 
  -5  -3   5      212.73      196.38     39.65 o 
  -4  -3   5      109.05      122.68     16.55 o 
  -3  -3   5      126.75      112.95     18.91 o 
  -2  -3   5      143.63      172.25     14.09 o 
  -1  -3   5       56.31       71.39      9.42 o 
   0  -3   5      749.37      665.35     66.34 o 
   1  -3   5       88.38      126.87     16.54 o 
   2  -3   5        0.01        9.00      7.37 o 
   3  -3   5     3244.87     3648.89     74.11 o 
   4  -3   5       64.82       60.72     11.51 o 
   5  -3   5     2065.14     1963.14     80.32 o 
   6  -3   5      907.54      893.71    106.14 o 
   7  -3   5       65.54       56.83     25.57 o 
   8  -3   5      485.49      410.89     88.77 o 
  -8  -2   5       62.32       27.83     24.38 o 
  -7  -2   5      167.93      173.92     53.74 o 
  -6  -2   5      778.28      829.62     50.92 o 
  -5  -2   5       54.59       38.19      7.88 o 
  -4  -2   5      284.93      270.64     14.81 o 
  -3  -2   5       13.09       11.20      2.62 o 
  -2  -2   5        0.05        3.34      3.19 o 
  -1  -2   5      172.73      176.74     11.93 o 
   0  -2   5     6218.01     5880.31    106.15 o 
   1  -2   5       14.11       20.80      4.84 o 
   2  -2   5     1161.94     1059.69     36.03 o 
   3  -2   5     5784.38     6467.41    130.64 o 
   4  -2   5      169.13      137.40     14.53 o 
   5  -2   5        2.12        8.86      5.12 o 
   6  -2   5      422.60      412.08     80.11 o 
   7  -2   5     1109.12     1047.15     57.15 o 
   8  -2   5       51.55       43.15     18.65 o 
  -8  -1   5       68.01       45.85     13.73 o 
  -7  -1   5       38.07       45.76     15.64 o 
  -6  -1   5        0.18        4.68      5.52 o 
  -5  -1   5      553.63      514.11     20.43 o 
  -4  -1   5      201.27      176.93     33.81 o 
  -3  -1   5       18.25       18.31      3.12 o 
  -2  -1   5      679.58      724.78     18.78 o 
  -1  -1   5        5.61        8.63      4.49 o 
   0  -1   5      163.62      183.25      9.64 o 
   1  -1   5      193.32      199.59      7.08 o 
   2  -1   5      789.23      589.25     16.66 o 
   3  -1   5      421.37      366.89     15.14 o 
   4  -1   5     3857.04     3780.56    190.57 o 
   5  -1   5      837.24      811.77     69.39 o 
   6  -1   5      321.01      366.56     76.67 o 
   7  -1   5       58.75       91.43     29.62 o 
   8  -1   5       20.78       10.80     11.96 o 
   9  -1   5       14.64        7.53     13.77 o 
  -9   0   5       84.59       94.52     39.66 o 
  -8   0   5       34.55       61.71     29.38 o 
  -7   0   5      107.17      106.64     25.55 o 
  -6   0   5     1030.45     1174.43     45.51 o 
  -5   0   5      166.12      180.29     13.48 o 
  -4   0   5       33.25       97.22     10.70 o 
  -3   0   5      229.99      213.59      6.67 o 
  -2   0   5     4485.44     4224.01     88.42 o 
  -1   0   5      171.01      196.78      4.85 o 
   0   0   5       10.93       13.93      2.62 o 
   1   0   5     8320.24     7998.24    151.39 o 
   2   0   5     2217.25     2039.58     28.05 o 
   3   0   5      154.36      126.57      8.90 o 
   4   0   5      383.19      430.39     27.66 o 
   5   0   5      278.01      360.05     74.47 o 
   6   0   5       31.27       53.63     17.44 o 
   7   0   5       98.59       98.11     24.42 o 
   8   0   5      321.79      255.34     76.36 o 
  -9   1   5       14.06       34.98     18.33 o 
  -8   1   5        2.54       26.31     17.32 o 
  -7   1   5      818.25      882.53     48.00 o 
  -6   1   5       10.48       35.43      8.25 o 
  -5   1   5       10.67        9.38      5.34 o 
  -4   1   5     1347.78     1452.54     50.25 o 
  -3   1   5      379.68      428.05     19.78 o 
  -2   1   5        8.65        7.86      3.61 o 
  -1   1   5      230.08      264.08      9.85 o 
   0   1   5     8575.77     8684.12    162.07 o 
   1   1   5        0.70        0.60      2.14 o 
   2   1   5      567.62      571.90     21.90 o 
   3   1   5      871.01      748.71     22.29 o 
   4   1   5        0.04       -0.08      1.88 o 
   5   1   5     1636.72     1628.88     79.78 o 
   6   1   5      341.31      351.92     67.85 o 
   7   1   5       24.91       22.36     14.91 o 
   8   1   5        2.84       18.90     16.31 o 
  -9   2   5       20.28       22.62     19.56 o 
  -8   2   5       52.81       60.35     30.44 o 
  -7   2   5      205.16      194.49     23.10 o 
  -6   2   5      116.71       99.48     19.22 o 
  -5   2   5        0.62       11.25      6.65 o 
  -4   2   5      600.35      658.13     60.03 o 
  -3   2   5       79.42      109.70     17.22 o 
  -2   2   5     1458.51     1322.64     24.62 o 
  -1   2   5     1295.78     1117.59     35.13 o 
   0   2   5     3812.45     3630.05     33.39 o 
   1   2   5       96.36       80.52      5.86 o 
   2   2   5        1.79        7.24      3.96 o 
   3   2   5      851.55      836.73     28.90 o 
   4   2   5      108.85      117.72     17.62 o 
   5   2   5        5.39        8.67      3.65 o 
   6   2   5        0.18       -0.75      2.87 o 
   7   2   5        4.08        9.29      6.54 o 
   8   2   5        5.60        8.70     10.81 o 
  -8   3   5        0.21       10.21     16.08 o 
  -7   3   5        3.77       18.18      9.51 o 
  -6   3   5      520.25      529.15     37.04 o 
  -5   3   5     1297.43     1404.82     64.66 o 
  -4   3   5      643.67      722.83     52.57 o 
  -3   3   5     4518.12     4875.19    135.71 o 
  -2   3   5     3997.04     4534.58    102.53 o 
  -1   3   5      264.77      282.41     21.33 o 
   0   3   5       14.86       21.15      6.40 o 
   1   3   5      880.68      821.98     33.84 o 
   2   3   5     1589.54     1513.07     33.11 o 
   3   3   5      165.18      166.55     20.12 o 
   4   3   5      252.84      231.93     16.58 o 
   5   3   5        0.17       10.20      6.26 o 
   6   3   5      309.25      391.04     68.43 o 
   7   3   5        2.70        8.37      7.65 o 
   8   3   5       54.65       51.88     15.70 o 
  -8   4   5       45.96       32.89     21.15 o 
  -7   4   5       57.35       53.30     11.06 o 
  -6   4   5      623.02      639.77     67.97 o 
  -5   4   5      822.24      793.59    140.67 o 
  -4   4   5     1828.67     1739.36     87.41 o 
  -3   4   5       36.56       63.45     16.81 o 
  -2   4   5       46.55       53.92     13.49 o 
  -1   4   5     6488.38     6518.63    174.28 o 
   0   4   5      470.29      486.84     30.90 o 
   1   4   5       15.80       19.09     17.05 o 
   2   4   5      105.75       87.26     29.99 o 
   3   4   5       36.91       24.15      6.31 o 
   4   4   5       16.30       18.44     14.01 o 
   5   4   5       55.98       51.06     14.37 o 
   6   4   5       15.51       11.29      7.59 o 
   7   4   5        1.50       12.03      8.63 o 
  -8   5   5        9.04       27.62     24.38 o 
  -7   5   5      157.57      149.96     28.70 o 
  -6   5   5       71.49       94.49     20.93 o 
  -5   5   5       17.53       42.97     19.21 o 
  -4   5   5     3919.41     3792.69    137.86 o 
  -3   5   5     1607.74     1626.93     88.91 o 
  -2   5   5       31.68       40.16     10.62 o 
  -1   5   5        1.97       12.62     13.27 o 
   0   5   5       16.96       21.61     13.33 o 
   1   5   5     1486.48     1522.75    113.58 o 
   2   5   5        3.00        2.51      7.57 o 
   3   5   5        0.63        1.93      5.16 o 
   5   5   5       40.39       28.60     16.47 o 
   6   5   5       67.65       89.41     44.42 o 
  -7   6   5       15.26       22.15      8.74 o 
  -6   6   5       28.24       11.97     17.10 o 
  -5   6   5        0.21       11.33      8.91 o 
  -4   6   5      641.76      670.87     68.10 o 
  -3   6   5      603.70      645.19     92.72 o 
  -2   6   5      595.48      494.75     62.52 o 
  -1   6   5      178.37      193.51     44.24 o 
   0   6   5      567.38      580.92     58.14 o 
   1   6   5       77.31       56.13     26.14 o 
   2   6   5        2.74       30.07     17.45 o 
   3   6   5      240.41      172.91     63.02 o 
   4   6   5       91.00       75.64     46.05 o 
   5   6   5       15.76       23.85     17.05 o 
   6   6   5       44.15       37.12     29.01 o 
  -6   7   5       63.16       73.61     27.89 o 
  -5   7   5      536.18      492.34     78.14 o 
  -4   7   5       30.91       43.65     14.04 o 
  -3   7   5      651.03      658.54    118.49 o 
  -2   7   5      637.99      691.26     89.07 o 
  -1   7   5       41.00       51.19     19.47 o 
   0   7   5      731.75      742.48     43.08 o 
   1   7   5      165.38      194.17     49.06 o 
   2   7   5        2.97        9.67     16.06 o 
   3   7   5       77.97       84.57     34.01 o 
   4   7   5       45.81       28.68     39.17 o 
  -5   8   5       62.71       47.49     15.77 o 
  -4   8   5        6.98       18.46      8.06 o 
  -3   8   5      674.80      617.89    137.50 o 
  -2   8   5      153.55      119.50     42.12 o 
  -1   8   5       55.97       45.59     17.16 o 
   0   8   5      257.08      198.70     61.28 o 
   1   8   5      178.57      168.09     50.26 o 
   2   8   5      165.21      138.08     39.25 o 
   3   8   5       61.59       51.46     44.09 o 
  -1   9   5        0.67       20.52     11.94 o 
  -1  -9   6       31.75       58.67     22.62 o 
   0  -9   6        1.02       22.57     11.63 o 
   1  -9   6       31.26       23.12     16.23 o 
   2  -9   6       49.42       66.02     27.94 o 
  -3  -8   6       50.19       29.09     25.32 o 
  -2  -8   6       40.58       30.07     15.24 o 
  -1  -8   6       21.44       33.32     14.94 o 
   0  -8   6     1142.00     1086.79    109.73 o 
   1  -8   6       67.78       91.85     35.03 o 
   2  -8   6      253.06      323.68     72.90 o 
   3  -8   6      882.21     1009.21    142.37 o 
   4  -8   6        8.52       16.67     11.40 o 
   5  -8   6       46.06       48.57     25.54 o 
  -4  -7   6       15.25       14.83      9.75 o 
  -3  -7   6       41.70       22.02     11.42 o 
  -2  -7   6       23.99       34.46     12.34 o 
  -1  -7   6      141.14      137.35     52.74 o 
   0  -7   6      705.11      744.40    130.17 o 
   1  -7   6      109.67       98.15     37.28 o 
   2  -7   6      282.19      314.90     53.21 o 
   3  -7   6      903.50      974.25     86.16 o 
   4  -7   6        1.03       16.56     12.25 o 
   5  -7   6      386.09      402.31    120.53 o 
   6  -7   6      273.77      234.83     57.53 o 
  -5  -6   6       62.61       70.31     49.74 o 
  -4  -6   6        1.30       -0.41     12.13 o 
  -3  -6   6       70.70       46.06     14.89 o 
  -2  -6   6       70.34       83.33     28.94 o 
  -1  -6   6      217.79      228.44     56.93 o 
   0  -6   6        4.24       21.19     13.44 o 
   1  -6   6     5440.43     5507.52    351.87 o 
   2  -6   6     1022.53     1082.64     63.49 o 
   3  -6   6      439.84      541.70     91.57 o 
   4  -6   6        2.39       10.74     22.92 o 
   5  -6   6      608.15      567.71    144.88 o 
   6  -6   6       52.20       51.51     22.99 o 
   7  -6   6       64.31       88.31     30.81 o 
  -6  -5   6       82.52       49.50     23.36 o 
  -5  -5   6       18.94       21.49      9.32 o 
  -4  -5   6      298.45      362.19     93.52 o 
  -3  -5   6      862.26      819.64    118.17 o 
  -2  -5   6       55.39       53.63     18.62 o 
  -1  -5   6      861.71      897.49     70.50 o 
   0  -5   6       12.28       33.93     13.17 o 
   1  -5   6     1011.61      943.70     62.34 o 
   2  -5   6      835.59      979.65     50.66 o 
   3  -5   6     1427.16     1355.22     65.93 o 
   4  -5   6     2196.32     2293.08    184.79 o 
   5  -5   6      763.27      832.76    199.72 o 
   6  -5   6       17.69       26.16     18.07 o 
   7  -5   6        3.69       21.25     21.27 o 
   8  -5   6        1.66       -7.08     18.19 o 
  -7  -4   6        2.57       20.49     17.45 o 
  -6  -4   6       65.33       80.84     19.68 o 
  -5  -4   6      327.07      370.82     34.55 o 
  -4  -4   6        3.65        7.30      4.60 o 
  -3  -4   6       64.82       44.41     10.79 o 
  -2  -4   6       29.29       25.01      7.07 o 
  -1  -4   6     5181.98     4818.84    139.42 o 
   0  -4   6      907.69      789.00     86.14 o 
   1  -4   6     1298.59     1393.93     97.60 o 
   2  -4   6     1894.92     1919.76     65.58 o 
   3  -4   6      256.56      233.44     38.55 o 
   4  -4   6       53.82       52.16     13.64 o 
   5  -4   6       17.09       27.79     31.10 o 
   6  -4   6     1072.23      940.14    138.08 o 
   7  -4   6      169.78      162.59     47.65 o 
   8  -4   6       11.18       12.69     12.31 o 
  -8  -3   6        3.32       24.91     35.57 o 
  -7  -3   6        3.09        9.02      8.89 o 
  -6  -3   6      846.76      865.23     97.56 o 
  -5  -3   6      114.19      105.88     21.89 o 
  -4  -3   6       45.93       56.96     10.71 o 
  -3  -3   6     2270.51     2492.65     81.32 o 
  -2  -3   6        0.32       -0.61      4.83 o 
  -1  -3   6       35.66       32.96      5.60 o 
   0  -3   6      513.61      572.00     29.89 o 
   1  -3   6      625.15      614.24     29.46 o 
   2  -3   6      115.09      121.74     19.20 o 
   3  -3   6      327.81      334.23     54.61 o 
   4  -3   6      551.67      422.59     28.60 o 
   5  -3   6      123.38      149.48     32.04 o 
   6  -3   6       44.29       33.49     13.95 o 
   7  -3   6        3.15       14.24     13.04 o 
   8  -3   6       99.64       78.02     25.60 o 
  -8  -2   6        4.80       19.34     24.91 o 
  -7  -2   6      301.07      276.35     54.74 o 
  -6  -2   6      170.41      123.61     24.02 o 
  -5  -2   6        0.20        2.57      2.93 o 
  -4  -2   6      171.90      172.51     12.63 o 
  -3  -2   6       20.19       24.82      4.01 o 
  -2  -2   6        5.83        8.81      4.04 o 
  -1  -2   6      317.86      310.03     14.13 o 
   0  -2   6     6201.83     6128.72    144.69 o 
   1  -2   6     2362.92     2372.95     93.76 o 
   2  -2   6     4121.41     4011.62     49.20 o 
   3  -2   6      418.70      461.32     18.67 o 
   4  -2   6      624.07      608.36     20.52 o 
   5  -2   6     1028.06      994.61     52.82 o 
   6  -2   6      196.29      189.69     46.50 o 
   7  -2   6       13.40       13.99     15.81 o 
   8  -2   6       49.08       41.42     25.71 o 
  -8  -1   6        1.81       10.54      9.06 o 
  -7  -1   6      784.78      772.52     57.19 o 
  -6  -1   6      212.45      200.82     12.40 o 
  -5  -1   6      672.83      635.94     30.10 o 
  -4  -1   6     2366.69     2384.23     67.96 o 
  -3  -1   6       35.90       39.68      5.50 o 
  -2  -1   6      513.99      459.37     13.14 o 
  -1  -1   6        4.12        6.08      1.20 o 
   0  -1   6      296.41      249.63      9.34 o 
   1  -1   6      307.71      359.40     13.42 o 
   2  -1   6     1471.14     1318.69     55.29 o 
   3  -1   6        0.47        6.13      3.51 o 
   4  -1   6      361.65      470.05     35.85 o 
   5  -1   6      103.27      108.22     26.80 o 
   6  -1   6      221.05      260.47     47.57 o 
   7  -1   6      357.84      382.42    119.63 o 
   8  -1   6       20.18       25.13     14.18 o 
  -9   0   6       76.94       50.40     27.94 o 
  -8   0   6      222.22      173.07     61.14 o 
  -7   0   6      182.50      184.24     43.75 o 
  -6   0   6      354.16      326.52     31.43 o 
  -5   0   6       69.57       32.77      9.31 o 
  -4   0   6       29.79       27.35      4.18 o 
  -3   0   6      597.44      601.79     21.89 o 
  -2   0   6     4060.52     4017.04     57.50 o 
  -1   0   6      115.04       90.25      5.30 o 
   0   0   6       26.25       66.75      9.52 o 
   1   0   6     1063.44      942.93     40.49 o 
   2   0   6     1949.39     2087.70     76.87 o 
   3   0   6        0.05        5.42      2.64 o 
   4   0   6        0.20        4.24      6.02 o 
   5   0   6      453.04      539.36     68.75 o 
   6   0   6      529.92      543.02    104.23 o 
   7   0   6      288.45      296.82     57.68 o 
   8   0   6        0.01       12.91     18.61 o 
  -9   1   6      136.27       97.19     32.68 o 
  -8   1   6      421.54      425.00    103.05 o 
  -7   1   6      436.30      396.69     21.93 o 
  -6   1   6     5545.24     6034.01    344.48 o 
  -5   1   6     1986.14     1886.37     78.98 o 
  -4   1   6      483.24      474.39     23.20 o 
  -3   1   6       39.38       28.08      4.01 o 
  -2   1   6      633.14      607.30     20.52 o 
  -1   1   6      370.92      388.17     12.88 o 
   0   1   6     1741.08     1599.53     42.33 o 
   1   1   6      217.74      172.92      7.39 o 
   2   1   6      156.52      190.76      7.34 o 
   3   1   6       48.18       88.27     11.40 o 
   4   1   6      110.43      109.29     18.30 o 
   5   1   6      872.67      944.48     71.24 o 
   6   1   6       17.74       20.06     11.98 o 
   7   1   6      488.75      603.85     52.77 o 
   8   1   6      264.19      219.64     78.72 o 
  -9   2   6       81.91       50.29     33.29 o 
  -8   2   6      122.44      117.85     46.12 o 
  -7   2   6        1.01        3.52      4.92 o 
  -6   2   6     1631.41     1562.00     52.86 o 
  -5   2   6     1216.63     1316.01     53.42 o 
  -4   2   6     1753.65     1708.14     57.10 o 
  -3   2   6      773.25      786.38     28.92 o 
  -2   2   6     2728.25     2567.71     43.98 o 
  -1   2   6     2757.59     2533.73     71.87 o 
   0   2   6     2170.11     2095.27    176.37 o 
   1   2   6      369.11      415.68     21.83 o 
   2   2   6     1050.71     1133.54     29.70 o 
   3   2   6      252.35      274.95     11.73 o 
   4   2   6       39.03       64.70     14.13 o 
   5   2   6      777.83      751.13     36.28 o 
   6   2   6       71.92       84.75     10.39 o 
   7   2   6        5.58       13.07     11.05 o 
   8   2   6      208.74      152.83     55.07 o 
  -8   3   6      271.62      276.51     59.63 o 
  -7   3   6      576.73      610.27     48.76 o 
  -6   3   6      103.13      106.37     21.47 o 
  -5   3   6     3374.17     3190.70    170.87 o 
  -4   3   6     1007.36      911.79     48.32 o 
  -3   3   6      239.86      280.15     54.22 o 
  -2   3   6     1871.72     2043.89     84.03 o 
  -1   3   6     2369.68     2318.60     41.24 o 
   0   3   6      598.75      544.22     35.97 o 
   1   3   6      371.69      332.94     24.00 o 
   2   3   6      239.01      257.99     17.46 o 
   3   3   6      437.00      430.68     21.62 o 
   4   3   6      328.97      354.63     28.34 o 
   5   3   6        0.05        4.10      3.55 o 
   6   3   6       94.96      115.80     23.74 o 
   7   3   6      138.03      156.23     44.85 o 
   8   3   6      113.52       62.53     25.88 o 
  -8   4   6        4.51        8.94     16.18 o 
  -7   4   6      167.40      143.38     27.08 o 
  -6   4   6        1.10        7.36     10.32 o 
  -5   4   6     1365.95     1137.87     54.72 o 
  -4   4   6       59.85       77.76     20.86 o 
  -3   4   6      546.97      450.91     44.70 o 
  -2   4   6       10.20        9.30     12.70 o 
  -1   4   6       49.83      106.66     23.55 o 
   0   4   6      239.89      238.56     53.27 o 
   1   4   6       41.18       33.43     10.57 o 
   2   4   6       16.57       13.60      4.70 o 
   3   4   6      680.26      636.73     49.18 o 
   4   4   6      784.38      671.90    119.15 o 
   5   4   6       76.84       88.78     24.13 o 
   6   4   6       54.87       55.95     22.98 o 
   7   4   6        0.67       13.88     11.40 o 
  -8   5   6      246.13      197.14     69.98 o 
  -7   5   6       33.14       45.13     13.77 o 
  -6   5   6      505.41      438.95     85.93 o 
  -5   5   6       66.73      108.72     26.54 o 
  -4   5   6     1403.47     1488.90    164.67 o 
  -3   5   6       86.28      102.75     24.65 o 
  -2   5   6     1034.01      808.18    120.87 o 
  -1   5   6      452.61      480.01     60.82 o 
   0   5   6       50.59       61.60     19.38 o 
   1   5   6     1624.26     1613.63    118.25 o 
   2   5   6      157.27      123.09     33.25 o 
   3   5   6       54.12       46.31     26.55 o 
   4   5   6      114.42      133.90     55.89 o 
   5   5   6      135.91      252.56     76.29 o 
   6   5   6       92.81       94.32     28.35 o 
  -7   6   6       76.06       55.85     20.70 o 
  -6   6   6      179.73      154.64     36.88 o 
  -5   6   6      158.28      145.65     46.09 o 
  -4   6   6      190.52      188.58     45.83 o 
  -3   6   6      301.49      217.51     40.42 o 
  -2   6   6       93.71      134.26     25.49 o 
  -1   6   6       27.27       24.75     11.95 o 
   0   6   6      302.91      327.87     71.51 o 
   1   6   6       72.51       72.09     20.06 o 
   2   6   6       30.34       -0.82     22.13 o 
   3   6   6      218.54      254.12     67.93 o 
   4   6   6       31.42       37.29     35.89 o 
   5   6   6       24.45       42.12     16.06 o 
  -6   7   6       97.26      131.08     32.93 o 
  -5   7   6      232.80      215.57     54.58 o 
  -4   7   6       63.24       96.35     24.10 o 
  -3   7   6      794.97      837.65    166.41 o 
  -2   7   6       23.65       18.41     15.88 o 
  -1   7   6      346.54      420.30     90.94 o 
   0   7   6       30.78       50.01     21.17 o 
   1   7   6      259.40      258.63     61.45 o 
   2   7   6       44.53       42.53     24.09 o 
   4   7   6       19.13       39.25     23.11 o 
  -5   8   6       13.63       22.98     28.20 o 
  -4   8   6       14.17       22.95     15.07 o 
  -3   8   6        9.70       34.58     18.99 o 
  -2   8   6      157.16      152.30     45.90 o 
  -1   8   6      235.01      211.33     63.02 o 
   0   8   6       81.87       63.89     22.34 o 
   1   8   6       46.40       48.51     16.47 o 
   2   8   6      117.58      133.41     55.56 o 
   3   8   6       70.67       46.96     33.02 o 
  -1  -9   7       13.76        8.03     20.40 o 
   0  -9   7      124.28       80.31     63.02 o 
   1  -9   7        5.13        8.78     21.31 o 
   2  -9   7       95.42       76.82     43.97 o 
  -3  -8   7      214.78      126.61     57.26 o 
  -2  -8   7      274.43      208.31     83.18 o 
  -1  -8   7        0.00       12.62     21.22 o 
   0  -8   7       13.46       27.94     32.70 o 
   1  -8   7      181.47      232.51     51.17 o 
   2  -8   7       36.13       52.94     19.75 o 
   3  -8   7       42.06       37.60     15.63 o 
   4  -8   7        1.18       12.54     11.21 o 
   5  -8   7       50.88       74.80     28.72 o 
  -5  -7   7      178.96      173.65     76.70 o 
  -4  -7   7       24.58       35.96     16.18 o 
  -3  -7   7      164.16      129.25     44.88 o 
  -2  -7   7      288.67      264.49     79.56 o 
  -1  -7   7      575.67      559.45    134.02 o 
   0  -7   7      567.15      558.15    164.55 o 
   1  -7   7      726.64      862.96     77.69 o 
   2  -7   7      959.71      945.40     53.36 o 
   3  -7   7      255.03      278.43     72.18 o 
   4  -7   7       30.41       27.06     15.08 o 
   5  -7   7       29.39       26.71     16.07 o 
   6  -7   7       58.10       94.51     32.39 o 
  -6  -6   7        3.49       19.91     18.60 o 
  -5  -6   7      131.17       85.64     40.73 o 
  -4  -6   7       14.62       14.02     15.90 o 
  -3  -6   7        6.51       14.99     18.52 o 
  -2  -6   7        7.24       27.16     16.15 o 
  -1  -6   7     1773.41     1810.31    103.91 o 
   0  -6   7      365.11      352.36     79.54 o 
   1  -6   7      250.38      296.22     49.21 o 
   2  -6   7      127.22      117.05     24.23 o 
   3  -6   7      104.20       78.45     16.47 o 
   4  -6   7     1164.87     1118.60     86.25 o 
   5  -6   7      345.13      390.29     78.57 o 
   6  -6   7       36.17       24.50     25.04 o 
   7  -6   7       12.81       11.75     15.54 o 
  -6  -5   7      292.91      314.43    123.66 o 
  -5  -5   7       26.18       36.63     12.31 o 
  -4  -5   7        0.36       11.62     24.54 o 
  -3  -5   7      480.89      530.20     61.13 o 
  -2  -5   7      152.21      143.88     38.01 o 
  -1  -5   7       51.59       51.01     16.47 o 
   0  -5   7      490.02      395.34     79.91 o 
   1  -5   7      450.38      429.57     94.42 o 
   2  -5   7        3.86       24.59     12.70 o 
   3  -5   7     1186.63     1217.22     57.59 o 
   4  -5   7      476.93      527.75     87.90 o 
   5  -5   7       11.42       18.22     11.21 o 
   6  -5   7       64.15       75.91     23.38 o 
   7  -5   7      309.24      274.68     97.28 o 
  -7  -4   7       20.31       54.09     24.09 o 
  -6  -4   7        4.46        9.31     10.18 o 
  -5  -4   7        6.34        9.85      7.12 o 
  -4  -4   7      218.84      239.58     35.42 o 
  -3  -4   7       37.92       24.57      6.87 o 
  -2  -4   7      163.77      153.04     25.57 o 
  -1  -4   7        0.16       11.42      8.00 o 
   0  -4   7      399.09      376.98     25.87 o 
   1  -4   7       79.20      106.67     31.30 o 
   2  -4   7       23.89       26.16     15.88 o 
   3  -4   7      793.64      804.50     41.98 o 
   4  -4   7     1592.07     1535.54     64.78 o 
   5  -4   7     2827.42     2781.04    105.78 o 
   6  -4   7     1255.20     1333.23     72.72 o 
   7  -4   7       74.17       73.42     22.57 o 
   8  -4   7        2.18       29.82     19.55 o 
  -8  -3   7     1190.86     1083.60     74.41 o 
  -7  -3   7       21.81       24.92     11.81 o 
  -6  -3   7       26.15       24.16     12.65 o 
  -5  -3   7      172.62      170.03     12.51 o 
  -4  -3   7       41.81       65.86     11.45 o 
  -3  -3   7        7.97       12.79      4.19 o 
  -2  -3   7      390.81      427.07     22.53 o 
  -1  -3   7      249.50      232.96     17.41 o 
   0  -3   7      180.76      235.09     28.57 o 
   1  -3   7      771.35      735.08     34.07 o 
   2  -3   7       85.41       66.76     11.58 o 
   3  -3   7     5379.56     6045.70    144.80 o 
   4  -3   7      336.15      322.40     44.55 o 
   5  -3   7      152.87      104.31     19.84 o 
   6  -3   7      475.94      612.72     83.75 o 
   7  -3   7      751.80      760.61    146.88 o 
   8  -3   7      949.13      989.81     58.02 o 
  -8  -2   7      345.13      343.93    108.01 o 
  -7  -2   7       41.12       29.44     12.81 o 
  -6  -2   7       10.71        6.61      4.27 o 
  -5  -2   7       54.11       52.93     10.39 o 
  -4  -2   7       19.32       17.92      4.26 o 
  -3  -2   7      926.85      840.99     25.88 o 
  -2  -2   7      141.97      122.29      7.49 o 
  -1  -2   7     3811.67     3830.65     93.46 o 
   0  -2   7     4042.08     3818.60     86.56 o 
   1  -2   7     3532.05     3181.00     54.50 o 
   2  -2   7     1698.72     1730.38     43.92 o 
   3  -2   7     1696.63     1650.15     31.11 o 
   4  -2   7      602.17      701.78     27.16 o 
   5  -2   7       70.58       43.30     23.79 o 
   6  -2   7      681.53      609.26    142.63 o 
   7  -2   7        2.15       12.21     14.01 o 
   8  -2   7        1.14       18.68     15.49 o 
  -8  -1   7       50.84       44.56     19.92 o 
  -7  -1   7     1415.43     1375.53     69.62 o 
  -6  -1   7      484.65      448.43     20.19 o 
  -5  -1   7       11.12       13.09      6.02 o 
  -4  -1   7       25.88       14.41      3.85 o 
  -3  -1   7     2006.55     1997.17     48.73 o 
  -2  -1   7     2769.13     2854.99     66.40 o 
  -1  -1   7       59.05       61.20      7.98 o 
   0  -1   7      367.75      341.05     12.57 o 
   1  -1   7     3054.68     3128.92     72.84 o 
   2  -1   7     4837.06     4702.19     77.16 o 
   3  -1   7        5.01        6.65      2.69 o 
   4  -1   7     3102.04     3377.61     93.71 o 
   5  -1   7        8.42       12.20      9.14 o 
   6  -1   7      231.71      232.24     43.00 o 
   7  -1   7        1.15       20.47     11.96 o 
   8  -1   7      144.22      123.71     35.28 o 
  -9   0   7      181.61      147.18     79.00 o 
  -8   0   7       25.22       31.58     18.98 o 
  -7   0   7      784.53      697.66     67.02 o 
  -6   0   7        4.07       10.01      7.04 o 
  -5   0   7      259.47      257.05     11.42 o 
  -4   0   7      428.52      407.34     13.21 o 
  -3   0   7       99.82       99.04      8.68 o 
  -2   0   7     5372.35     5109.72    118.35 o 
  -1   0   7      196.52      224.37      5.47 o 
   0   0   7        8.68       23.74      4.45 o 
   1   0   7      198.26      161.62     12.80 o 
   2   0   7     1413.76     1296.22     32.43 o 
   3   0   7        2.04       12.08      3.23 o 
   4   0   7     2907.69     2955.63     93.47 o 
   5   0   7       52.29       40.13     13.47 o 
   6   0   7       90.13      108.84     24.83 o 
   7   0   7      165.04      169.26     36.87 o 
   8   0   7        1.00       14.65     11.06 o 
  -9   1   7        0.03       -2.72     14.45 o 
  -8   1   7       32.99       43.63     14.54 o 
  -7   1   7      745.65      840.11     41.73 o 
  -6   1   7     1232.88     1215.12     53.04 o 
  -5   1   7       97.97      102.56     18.40 o 
  -4   1   7      208.50      249.36     18.76 o 
  -3   1   7      289.40      250.66     15.94 o 
  -2   1   7     4871.97     4629.96     45.38 o 
  -1   1   7     5015.80     4766.11    166.55 o 
   0   1   7      358.42      244.82      8.61 o 
   1   1   7      110.97      116.86      4.05 o 
   2   1   7       55.11       80.38      7.13 o 
   3   1   7       67.39       80.66     10.48 o 
   4   1   7        7.22        8.85      4.71 o 
   5   1   7      308.60      325.89     26.42 o 
   6   1   7      181.19      156.59     41.51 o 
   7   1   7       10.39       20.33      7.63 o 
   8   1   7       29.13       23.31     12.71 o 
  -9   2   7        5.17       12.35     15.71 o 
  -8   2   7        3.57        7.84     16.52 o 
  -7   2   7      421.77      446.22     25.76 o 
  -6   2   7        7.13       -1.34      8.96 o 
  -5   2   7       12.99       21.05      6.26 o 
  -4   2   7      127.98      150.63     26.88 o 
  -3   2   7      299.71      310.68     22.37 o 
  -2   2   7      932.86     1074.66     20.48 o 
  -1   2   7     6826.64     6821.99     82.53 o 
   0   2   7      596.44      556.58     28.99 o 
   1   2   7       25.90       37.59      4.42 o 
   2   2   7       97.93      120.28      7.65 o 
   3   2   7     1892.41     1838.37     39.43 o 
   4   2   7      186.87      188.74     19.76 o 
   5   2   7      134.11      147.05     18.55 o 
   6   2   7        0.04       -6.16     12.32 o 
   7   2   7       24.94       32.76     10.23 o 
   8   2   7       42.30       20.32     18.09 o 
  -8   3   7       41.88       45.06     15.86 o 
  -7   3   7      359.32      252.15     54.20 o 
  -6   3   7      547.51      564.06     40.79 o 
  -5   3   7     2125.77     2136.98     87.14 o 
  -4   3   7      747.18      799.49     39.34 o 
  -3   3   7     2064.28     2224.71     78.83 o 
  -2   3   7     1418.32     1266.54     87.33 o 
  -1   3   7      138.50      123.45     19.48 o 
   0   3   7      446.20      466.66     20.90 o 
   1   3   7        0.92        0.45      3.97 o 
   2   3   7      465.19      443.12     24.96 o 
   3   3   7       13.23       13.85      5.41 o 
   4   3   7      312.36      288.06     29.35 o 
   5   3   7        0.57        3.03      5.49 o 
   6   3   7      239.49      219.56     45.60 o 
   7   3   7        0.53        6.18     10.56 o 
  -8   4   7       52.71       97.95     25.15 o 
  -7   4   7      328.23      343.02     24.87 o 
  -6   4   7      166.32      153.09     28.61 o 
  -5   4   7       66.34       58.78     14.34 o 
  -4   4   7      587.77      746.05    124.64 o 
  -3   4   7       98.57      102.97     18.41 o 
  -2   4   7     2473.31     2846.92    103.54 o 
  -1   4   7      815.67      961.52     51.86 o 
   0   4   7     2485.92     2437.11     72.88 o 
   1   4   7        2.94       12.21     12.50 o 
   2   4   7       30.84       25.47      6.33 o 
   3   4   7        7.86        6.45      5.44 o 
   4   4   7       46.93       25.30     10.98 o 
   5   4   7      106.43      103.25     34.01 o 
   6   4   7       87.35      106.26     42.50 o 
   7   4   7        3.21       16.64     16.23 o 
  -8   5   7        4.67       24.71     13.45 o 
  -7   5   7       33.89       43.14     17.22 o 
  -6   5   7     1168.13     1061.86     79.98 o 
  -5   5   7     1175.08     1076.77    152.26 o 
  -4   5   7     1298.42     1219.81     71.88 o 
  -3   5   7       97.41      129.17     34.28 o 
  -2   5   7      187.24      213.38     36.06 o 
  -1   5   7      277.58      285.51     39.05 o 
   0   5   7       83.95      116.68     23.77 o 
   1   5   7       62.13       56.38     14.46 o 
   2   5   7       21.78       21.99     13.16 o 
   3   5   7       56.75       41.94     16.76 o 
   4   5   7        2.06        9.51      9.75 o 
   5   5   7       66.89       75.88     35.57 o 
   6   5   7       34.65       21.72     14.26 o 
  -7   6   7        5.13       17.50     12.27 o 
  -6   6   7      619.65      608.63     34.64 o 
  -5   6   7        0.42        8.27      9.83 o 
  -4   6   7      770.67      790.28     67.20 o 
  -3   6   7        0.26       31.64     11.43 o 
  -2   6   7      109.28      112.08     26.48 o 
  -1   6   7     1133.65     1282.82     60.36 o 
   0   6   7        3.37       23.27     10.29 o 
   1   6   7      253.45      241.05     41.30 o 
   2   6   7      194.91      241.66     75.97 o 
   3   6   7      344.39      305.17     83.91 o 
   4   6   7       29.48       34.75     18.44 o 
   5   6   7       88.90       79.16     36.55 o 
  -6   7   7       18.63       17.80     11.92 o 
  -5   7   7      376.17      363.99    104.46 o 
  -4   7   7      611.86      536.11    113.26 o 
  -3   7   7      409.27      344.34     88.07 o 
  -2   7   7       82.19       96.18     33.22 o 
  -1   7   7      141.21      161.05     48.37 o 
   0   7   7        4.17       33.90     12.63 o 
   1   7   7      145.73      161.92     41.01 o 
   2   7   7      121.68      130.79     38.31 o 
   3   7   7        4.26       11.39     12.78 o 
   4   7   7        0.76        6.56     12.46 o 
  -4   8   7        2.14       17.91     15.38 o 
  -3   8   7      516.00      543.02     97.80 o 
  -2   8   7       63.98       68.86     20.71 o 
  -1   8   7        5.65        2.44     18.07 o 
   0   8   7        1.61       28.90     16.76 o 
   1   8   7       90.28       66.13     22.13 o 
   2   8   7        2.92        9.83     13.69 o 
  -1  -9   8        5.12       19.01     20.57 o 
   0  -9   8       65.68       59.33     31.63 o 
   1  -9   8      205.97      164.25     78.50 o 
   2  -9   8        0.79       13.84     16.23 o 
  -3  -8   8       12.32       -1.64     20.00 o 
  -2  -8   8      116.98       78.51     37.02 o 
  -1  -8   8        0.61       17.54     30.65 o 
   0  -8   8       32.72        9.94     16.25 o 
   1  -8   8      185.01      161.37     39.96 o 
   2  -8   8      118.10      142.03     41.05 o 
   3  -8   8       27.85       32.85     15.25 o 
   4  -8   8       27.21       23.73     22.50 o 
   5  -8   8      444.97      286.64    106.61 o 
  -4  -7   8        9.94       17.86     22.21 o 
  -3  -7   8      115.16      126.39     26.32 o 
  -2  -7   8      469.04      413.59    133.08 o 
  -1  -7   8      159.50      146.49     29.75 o 
   0  -7   8      125.09      165.04     70.48 o 
   1  -7   8       53.40       75.08     23.64 o 
   2  -7   8       54.46       76.83     23.31 o 
   3  -7   8       47.45       24.95     18.11 o 
   4  -7   8       31.39       29.91     19.14 o 
   5  -7   8       23.43       10.37     10.12 o 
   6  -7   8       61.05       85.26     26.92 o 
  -6  -6   8        1.81        4.34     15.57 o 
  -5  -6   8       79.50       92.44     53.35 o 
  -4  -6   8      229.51      238.30     63.40 o 
  -3  -6   8        9.82        8.02      6.83 o 
  -2  -6   8      282.87      309.82     77.25 o 
  -1  -6   8      108.18      113.09     54.41 o 
   0  -6   8     2158.84     2190.83     87.84 o 
   1  -6   8      418.42      366.02    100.99 o 
   2  -6   8      217.13      266.88     43.34 o 
   3  -6   8      104.61      127.29     24.86 o 
   4  -6   8      366.27      318.59     65.43 o 
   5  -6   8        0.05       -5.87     23.92 o 
   6  -6   8      142.16      149.26     36.33 o 
   7  -6   8       18.38       20.04     24.63 o 
  -6  -5   8      167.80      162.67    106.78 o 
  -5  -5   8       26.08       19.01      8.64 o 
  -4  -5   8       29.75       38.19     17.09 o 
  -3  -5   8      652.70      656.22     41.66 o 
  -2  -5   8      303.49      289.88     87.15 o 
  -1  -5   8       27.67       52.76     19.81 o 
   0  -5   8       95.60      145.24     30.10 o 
   1  -5   8     1640.65     1669.43     86.52 o 
   2  -5   8     2975.76     3185.85    127.18 o 
   3  -5   8      688.75      976.53    268.09 o 
   4  -5   8      703.03      620.34     64.73 o 
   5  -5   8       31.51       33.32     13.93 o 
   6  -5   8       50.45       53.37     40.77 o 
   7  -5   8       72.55       92.28     28.97 o 
  -7  -4   8      272.62      292.55     95.31 o 
  -6  -4   8       52.02       60.03     25.90 o 
  -5  -4   8       12.08        8.46      5.05 o 
  -4  -4   8        4.52       20.24      6.82 o 
  -3  -4   8        2.06        1.36      4.43 o 
  -2  -4   8      265.57      239.66     37.25 o 
  -1  -4   8      162.50      148.50     27.60 o 
   0  -4   8      216.46      308.45     30.57 o 
   1  -4   8        4.83       42.05     14.10 o 
   2  -4   8      836.56      891.17     53.56 o 
   3  -4   8     1383.87     1381.23     62.09 o 
   4  -4   8       85.36       96.14     14.24 o 
   5  -4   8      436.89      503.25    121.41 o 
   6  -4   8      175.15      225.82     52.79 o 
   7  -4   8      219.76      240.10     59.10 o 
   8  -4   8       38.65       38.60     16.17 o 
  -8  -3   8      101.30      103.83     39.25 o 
  -7  -3   8       71.97       73.10     37.45 o 
  -6  -3   8       27.46       29.79     12.00 o 
  -5  -3   8       45.26       43.82     10.31 o 
  -4  -3   8       30.01       31.33      6.10 o 
  -3  -3   8     3685.29     3959.13    159.48 o 
  -2  -3   8      110.36      109.52     16.57 o 
  -1  -3   8       69.26       64.54     12.26 o 
   0  -3   8        0.71        5.24      4.68 o 
   1  -3   8      356.47      455.52     14.63 o 
   2  -3   8     6710.29     6939.30     88.72 o 
   3  -3   8       88.62      105.82     15.88 o 
   4  -3   8        0.59        5.12      3.98 o 
   5  -3   8      442.80      397.33     30.32 o 
   6  -3   8      249.10      241.36     53.41 o 
   7  -3   8      128.12       86.37     37.33 o 
   8  -3   8      160.16      129.20     26.08 o 
  -8  -2   8        0.24       11.96     10.82 o 
  -7  -2   8       80.22       69.20     17.66 o 
  -6  -2   8      312.30      351.96     24.36 o 
  -5  -2   8       10.64       12.08      2.99 o 
  -4  -2   8      765.84      767.38     31.79 o 
  -3  -2   8      137.90      140.32      8.11 o 
  -2  -2   8     4873.18     4858.69     48.55 o 
  -1  -2   8     1666.25     1498.95     28.31 o 
   0  -2   8      271.55      280.38     19.37 o 
   1  -2   8      914.96      811.08     27.83 o 
   2  -2   8       49.31       58.24      8.67 o 
   3  -2   8     1520.00     1548.22     37.29 o 
   4  -2   8     2159.85     1923.91     63.81 o 
   5  -2   8      119.74      166.86     26.07 o 
   6  -2   8       78.79       92.71     19.96 o 
   7  -2   8      264.57      313.27     72.38 o 
   8  -2   8      656.32      634.70    111.53 o 
  -8  -1   8        1.04        9.33     15.61 o 
  -7  -1   8      291.41      265.31     38.61 o 
  -6  -1   8      297.54      315.02     18.15 o 
  -5  -1   8      254.72      280.29     15.02 o 
  -4  -1   8       24.76       15.99      7.69 o 
  -3  -1   8       83.43       97.49      7.60 o 
  -2  -1   8      615.65      518.39     27.50 o 
  -1  -1   8     4802.44     4526.85     95.73 o 
   0  -1   8     3671.45     3721.35    115.53 o 
   1  -1   8     1649.46     1579.96     47.19 o 
   2  -1   8      275.76      348.53     17.07 o 
   3  -1   8     2439.50     2478.24     40.14 o 
   4  -1   8      115.54      142.15     20.43 o 
   5  -1   8      280.66      305.46     50.93 o 
   6  -1   8      187.65      246.05     49.37 o 
   7  -1   8       22.54       30.63     14.15 o 
   8  -1   8        0.27       10.52     15.18 o 
  -9   0   8        4.10       15.32     28.68 o 
  -8   0   8       37.28       56.43     20.61 o 
  -7   0   8      137.79      188.34     14.57 o 
  -6   0   8     1863.66     1907.44     91.64 o 
  -5   0   8       12.97       11.15      3.25 o 
  -4   0   8     1429.43     1486.58     44.14 o 
  -3   0   8       77.12      105.42     10.39 o 
  -2   0   8      118.46      125.24     12.44 o 
  -1   0   8     3092.42     2682.95     28.29 o 
   0   0   8      205.37      222.15     10.62 o 
   1   0   8      204.34      160.53      7.02 o 
   2   0   8     1550.32     1432.29     37.21 o 
   3   0   8      775.37      908.87     26.90 o 
   4   0   8      243.06      271.96     18.48 o 
   5   0   8      480.55      518.73     34.05 o 
   6   0   8     1027.28     1131.48     81.33 o 
   7   0   8       55.45       54.76     23.47 o 
   8   0   8       99.78      120.25     44.95 o 
  -9   1   8      189.83      153.78     68.29 o 
  -8   1   8      550.88      599.11     44.46 o 
  -7   1   8        0.94        4.83      7.71 o 
  -6   1   8      463.84      527.37     49.23 o 
  -5   1   8      642.33      661.63     45.39 o 
  -4   1   8      135.57      171.03     24.97 o 
  -3   1   8      619.13      691.35     23.43 o 
  -2   1   8      351.55      312.83     14.02 o 
  -1   1   8     2500.15     2414.28     26.25 o 
   0   1   8      642.64      586.14     15.89 o 
   1   1   8     3959.31     3581.66     96.25 o 
   2   1   8       22.75       23.34      4.81 o 
   3   1   8      904.77      952.90     31.77 o 
   4   1   8     1440.88     1572.53     46.51 o 
   5   1   8      421.39      423.91     22.08 o 
   6   1   8       13.20        3.37     14.96 o 
   7   1   8        1.21       11.67     12.50 o 
   8   1   8       34.95       47.99     17.94 o 
  -8   2   8      143.69      123.31     30.89 o 
  -7   2   8      169.07      185.09     36.49 o 
  -6   2   8      114.76      103.59     19.14 o 
  -5   2   8     1912.04     2031.13     78.52 o 
  -4   2   8       88.33      119.68     21.58 o 
  -3   2   8     6504.43     6581.56    104.47 o 
  -2   2   8      484.48      452.51     21.79 o 
  -1   2   8     2267.42     2423.30     95.24 o 
   0   2   8     1996.80     1829.38     25.92 o 
   1   2   8      232.06      238.00     48.62 o 
   2   2   8        0.65        6.03      2.29 o 
   3   2   8     1661.01     1708.87     71.98 o 
   4   2   8      127.00      145.64     19.72 o 
   5   2   8      636.28      650.32     56.61 o 
   6   2   8      267.74      319.88     74.68 o 
   7   2   8       36.64       40.41     13.02 o 
   8   2   8      121.26      123.95     36.01 o 
  -8   3   8        1.13       21.12     18.77 o 
  -7   3   8      142.56       99.86     24.34 o 
  -6   3   8       36.65       26.39     10.16 o 
  -5   3   8       25.21       29.92     12.28 o 
  -4   3   8      113.33      131.43     25.03 o 
  -3   3   8       85.65      122.72     21.32 o 
  -2   3   8      738.40      803.79     35.04 o 
  -1   3   8      825.76      848.62     34.63 o 
   0   3   8     1859.98     2089.04    185.90 o 
   1   3   8     1833.23     1958.35     39.59 o 
   2   3   8     2822.66     2673.84     75.80 o 
   3   3   8       10.50       20.98      7.58 o 
   4   3   8       26.14       16.84      5.93 o 
   5   3   8       80.32      120.01     26.49 o 
   6   3   8       76.92       88.51     20.73 o 
   7   3   8      157.35      108.39     28.41 o 
  -8   4   8      165.68      147.93     46.79 o 
  -7   4   8       20.57       26.08     12.38 o 
  -6   4   8      144.34      122.03     24.03 o 
  -5   4   8      123.90      111.18     25.32 o 
  -4   4   8      346.25      383.41     44.39 o 
  -3   4   8      354.73      377.34     60.08 o 
  -2   4   8     1607.63     1567.80     78.50 o 
  -1   4   8        8.58       26.35     12.09 o 
   0   4   8      862.98      842.22     46.58 o 
   1   4   8      414.25      384.59     21.26 o 
   2   4   8      573.39      573.20     43.83 o 
   3   4   8       20.56       21.56      9.39 o 
   4   4   8      842.66      881.38     74.57 o 
   5   4   8        0.14        8.28     11.55 o 
   6   4   8      118.66      105.78     23.58 o 
   7   4   8       80.86       79.16     48.10 o 
  -7   5   8        9.46       20.13      8.17 o 
  -6   5   8      129.34      128.38     23.20 o 
  -5   5   8      412.29      357.02     52.92 o 
  -4   5   8      214.10      261.83     42.75 o 
  -3   5   8      207.97      233.99     46.64 o 
  -2   5   8       10.56        7.58      9.12 o 
  -1   5   8      106.59       88.33     23.87 o 
   0   5   8      123.75       96.33     23.31 o 
   1   5   8     1285.20     1200.38     49.79 o 
   2   5   8      950.70      897.31     64.66 o 
   3   5   8       87.95       86.70     32.78 o 
   4   5   8       78.30       94.49     23.03 o 
   5   5   8       21.30       16.64     13.44 o 
   6   5   8       28.60       30.48     17.78 o 
  -7   6   8        0.19       12.87      6.98 o 
  -6   6   8        0.30       14.89      9.61 o 
  -5   6   8       69.80       96.18     24.71 o 
  -4   6   8      119.21       97.19     26.01 o 
  -3   6   8      675.00      588.14     95.09 o 
  -2   6   8      192.24      189.07     41.10 o 
  -1   6   8      149.68      152.50     32.36 o 
   0   6   8     1063.77     1021.71     75.13 o 
   1   6   8       86.60      113.39     29.66 o 
   2   6   8       82.67       64.19     17.52 o 
   3   6   8      352.31      350.65     77.93 o 
   4   6   8      302.70      226.34     77.03 o 
   5   6   8       84.45       57.94     34.01 o 
  -6   7   8       11.06       12.78     10.07 o 
  -5   7   8        1.46       15.98     19.18 o 
  -4   7   8      599.47      572.35    113.74 o 
  -3   7   8      149.33      198.32     53.89 o 
  -2   7   8     1225.14     1242.35    109.81 o 
  -1   7   8      190.63      114.56     40.96 o 
   0   7   8        0.25       17.37     10.00 o 
   1   7   8       67.53       30.97     15.21 o 
   2   7   8       13.40       10.82     13.60 o 
   3   7   8       99.28       89.57     42.86 o 
   4   7   8        0.00       16.72     19.34 o 
  -4   8   8        1.07        7.28     12.12 o 
  -3   8   8        7.60       30.62     15.45 o 
  -2   8   8      800.20      761.15     52.28 o 
  -1   8   8       38.34       27.04     14.03 o 
   0   8   8      301.26      179.46     75.71 o 
   1   8   8       23.06       54.41     22.04 o 
   2   8   8        9.51       26.14     14.26 o 
  -1  -9   9      230.68      179.23     86.23 o 
   0  -9   9      219.21      166.04     48.16 o 
   1  -9   9        0.40       17.29     13.60 o 
   2  -9   9       56.20       73.54     26.33 o 
  -2  -8   9      327.30      275.95     81.52 o 
  -1  -8   9       21.36       34.49     20.22 o 
   0  -8   9      186.45      163.07     65.72 o 
   1  -8   9       23.24       40.53     19.00 o 
   2  -8   9      140.12      134.62     37.42 o 
   3  -8   9        8.33       23.36     18.27 o 
   4  -8   9        0.40       18.06     15.05 o 
   5  -8   9      178.01      210.51     64.93 o 
  -4  -7   9        9.37       28.52     16.55 o 
  -3  -7   9      126.40      116.50     48.76 o 
  -2  -7   9      940.17     1073.35    120.71 o 
  -1  -7   9      129.47      145.29     40.24 o 
   0  -7   9     1146.26     1152.35     82.19 o 
   1  -7   9        0.16       24.26     24.75 o 
   2  -7   9      153.42      120.12     29.48 o 
   3  -7   9       31.08       11.47     16.26 o 
   4  -7   9      624.44      612.42     55.42 o 
   5  -7   9       11.98       24.90     13.64 o 
   6  -7   9       37.94       35.81     22.72 o 
  -6  -6   9        9.54       25.90     25.57 o 
  -5  -6   9      141.00      106.04     40.65 o 
  -4  -6   9        3.16       24.36     11.20 o 
  -3  -6   9       84.30       72.45     23.28 o 
  -2  -6   9      239.66      212.40     52.11 o 
  -1  -6   9      512.32      593.06     68.67 o 
   0  -6   9      509.99      315.46     74.90 o 
   1  -6   9      163.62      170.95     37.80 o 
   2  -6   9      616.23      642.45     91.89 o 
   3  -6   9       36.37       47.91     19.09 o 
   4  -6   9       20.31       18.62     16.55 o 
   5  -6   9      302.24      253.67     57.68 o 
   6  -6   9      682.54      636.93    111.26 o 
   7  -6   9       55.25      109.60     37.64 o 
  -6  -5   9      143.78       93.01     29.50 o 
  -5  -5   9      203.17      213.87     35.69 o 
  -4  -5   9      935.71     1154.98     56.84 o 
  -3  -5   9      131.79      112.39     27.30 o 
  -2  -5   9        5.27        8.14      4.95 o 
  -1  -5   9       47.52       69.83     17.39 o 
   0  -5   9       57.49       55.92     19.67 o 
   1  -5   9      761.95      733.78     59.55 o 
   2  -5   9      129.08      103.19     27.04 o 
   3  -5   9     1272.81     1043.97    289.91 o 
   4  -5   9       67.10       51.80     22.87 o 
   5  -5   9      485.96      527.22    100.97 o 
   6  -5   9        9.55       15.29     12.76 o 
   7  -5   9      160.61      179.58     47.80 o 
  -7  -4   9        6.66       17.45     17.95 o 
  -6  -4   9       14.75       38.95     16.65 o 
  -5  -4   9      175.14      166.22     13.31 o 
  -4  -4   9       77.49       61.53     15.53 o 
  -3  -4   9      328.72      313.09     19.55 o 
  -2  -4   9        8.56       14.52      4.92 o 
  -1  -4   9      929.45      987.10     47.11 o 
   0  -4   9       33.77       34.98     18.80 o 
   1  -4   9        2.08       17.13     14.83 o 
   2  -4   9      857.19      770.78    131.75 o 
   3  -4   9       37.79       65.66     16.05 o 
   4  -4   9      271.60      279.59     50.62 o 
   5  -4   9      854.24      933.28     57.90 o 
   6  -4   9      211.87      217.83     51.99 o 
   7  -4   9      660.87      735.18     93.91 o 
   8  -4   9      135.27      151.30     53.04 o 
  -8  -3   9       75.76       56.05     29.58 o 
  -7  -3   9       55.98       22.21     24.01 o 
  -6  -3   9       26.10       31.01     12.04 o 
  -5  -3   9       55.33       31.61      8.23 o 
  -4  -3   9       46.31       53.39      9.83 o 
  -3  -3   9      181.26      206.38     10.25 o 
  -2  -3   9       54.73       71.74     12.42 o 
  -1  -3   9        1.88        7.61      3.55 o 
   0  -3   9       97.93      101.27     19.18 o 
   1  -3   9      151.29      239.05     32.54 o 
   2  -3   9     1704.16     1512.44     40.54 o 
   3  -3   9        3.62       12.56      6.76 o 
   4  -3   9        1.97       -1.09      6.57 o 
   5  -3   9      202.49      206.20     30.32 o 
   6  -3   9        8.96       15.84     15.48 o 
   7  -3   9       81.12      130.24     29.40 o 
   8  -3   9      202.61      169.45     60.84 o 
  -8  -2   9       11.61       35.24     25.57 o 
  -7  -2   9      560.71      495.20     35.47 o 
  -6  -2   9      143.58      128.03     27.97 o 
  -5  -2   9        1.06        7.09      6.63 o 
  -4  -2   9      821.08      829.84     27.26 o 
  -3  -2   9      213.97      189.17     15.59 o 
  -2  -2   9      185.01      197.17     38.82 o 
  -1  -2   9      539.61      504.49     20.48 o 
   0  -2   9     1494.00     1450.69     44.04 o 
   1  -2   9      150.69      203.12     14.15 o 
   2  -2   9      839.90      994.26     40.99 o 
   3  -2   9      183.45      217.96     28.19 o 
   4  -2   9       66.39       61.63     11.46 o 
   5  -2   9        5.14        8.34      4.69 o 
   6  -2   9      423.23      460.90     82.00 o 
   7  -2   9        0.07        6.59     12.54 o 
   8  -2   9        5.46       13.72     13.60 o 
  -8  -1   9      156.10      136.12     45.97 o 
  -7  -1   9       73.14       58.48     14.46 o 
  -6  -1   9      353.41      294.97     30.01 o 
  -5  -1   9        4.52        8.25      2.84 o 
  -4  -1   9     1518.37     1544.43     45.78 o 
  -3  -1   9      295.56      257.69      9.66 o 
  -2  -1   9     3231.23     3089.59    117.63 o 
  -1  -1   9       15.62       25.25      3.87 o 
   0  -1   9     1661.11     1636.75     56.05 o 
   1  -1   9     4553.82     4319.63    168.34 o 
   2  -1   9      305.20      312.27     15.38 o 
   3  -1   9      408.69      453.54     11.76 o 
   4  -1   9     2046.99     2170.75     58.28 o 
   5  -1   9      177.71      227.18     43.49 o 
   6  -1   9      120.95      163.21     35.19 o 
   7  -1   9      303.99      295.08     54.81 o 
   8  -1   9        8.88       35.63     15.60 o 
  -9   0   9      118.32      134.15     63.02 o 
  -8   0   9      190.04      199.79     73.32 o 
  -7   0   9       66.49       61.52     18.67 o 
  -6   0   9       27.72       17.71     18.31 o 
  -5   0   9       86.32       88.41     11.72 o 
  -4   0   9      141.35      174.76     15.84 o 
  -3   0   9       55.05       35.34      6.01 o 
  -2   0   9     2923.50     2949.47     45.27 o 
  -1   0   9     1806.84     1781.22     44.62 o 
   0   0   9        0.01        3.56      4.46 o 
   1   0   9       48.88       70.86     12.81 o 
   2   0   9      672.44      656.36     25.58 o 
   3   0   9     1148.52      989.22     30.52 o 
   4   0   9      536.72      599.15     21.75 o 
   5   0   9       72.01      144.85     32.58 o 
   6   0   9      466.11      589.22     48.27 o 
   7   0   9      185.40      223.27     66.32 o 
   8   0   9        4.85       17.28     12.41 o 
  -9   1   9        0.79       15.82     23.03 o 
  -8   1   9       94.70      102.09     31.13 o 
  -7   1   9       40.72       38.63     12.82 o 
  -6   1   9       91.79       96.01     17.79 o 
  -5   1   9      982.30      929.56     56.37 o 
  -4   1   9       64.14       71.72     12.79 o 
  -3   1   9      320.03      381.15     16.51 o 
  -2   1   9       77.75       88.40     12.27 o 
  -1   1   9     3414.90     3226.70     39.49 o 
   0   1   9      106.79      145.68      6.83 o 
   1   1   9       17.49       23.80      4.32 o 
   2   1   9     1327.42     1349.13    110.75 o 
   3   1   9       20.80       38.65      7.85 o 
   4   1   9       89.68      106.57     17.12 o 
   5   1   9       65.36       58.49     10.14 o 
   6   1   9        4.43       13.01     10.73 o 
   7   1   9       61.54       34.53     20.02 o 
   8   1   9      423.13      419.97     60.60 o 
  -8   2   9      214.58      190.15     45.01 o 
  -7   2   9       72.01       66.89     16.97 o 
  -6   2   9       22.25       13.05      9.51 o 
  -5   2   9       98.18       84.46     18.30 o 
  -4   2   9      437.46      423.79     34.76 o 
  -3   2   9     1891.28     1578.35     63.98 o 
  -2   2   9     1219.04     1319.29     40.57 o 
  -1   2   9       54.95       50.89      7.16 o 
   0   2   9     1012.05      869.25     33.67 o 
   1   2   9      325.16      349.22     25.19 o 
   2   2   9        2.68        4.59      2.50 o 
   3   2   9        2.46       12.15      3.80 o 
   4   2   9       61.71       68.02     11.82 o 
   5   2   9       34.00       25.41      7.21 o 
   6   2   9       33.00       25.69     13.26 o 
   7   2   9       10.10       11.47      8.73 o 
   8   2   9        0.34       10.89      9.79 o 
  -8   3   9      111.68      148.30     58.33 o 
  -7   3   9       32.04       42.57     11.74 o 
  -6   3   9      221.42      208.42     32.34 o 
  -5   3   9      977.74      932.69     50.51 o 
  -4   3   9       46.12       47.90      9.72 o 
  -3   3   9       22.51       25.02      7.19 o 
  -2   3   9      751.15      821.82     36.06 o 
  -1   3   9      605.68      572.48     26.83 o 
   0   3   9      852.12      582.11    110.26 o 
   1   3   9       47.19       44.77      6.51 o 
   2   3   9       16.98       19.30      5.21 o 
   3   3   9       99.06       94.00     19.57 o 
   4   3   9       43.70       32.83      6.04 o 
   5   3   9       91.99      124.03     22.92 o 
   6   3   9       12.20       21.04      8.20 o 
   7   3   9      138.94      146.68     29.21 o 
  -8   4   9      269.13      196.38     66.82 o 
  -7   4   9      892.36      822.85     35.26 o 
  -6   4   9      485.89      468.03     30.57 o 
  -5   4   9        3.69       14.41      7.76 o 
  -4   4   9      229.58      228.06     37.56 o 
  -3   4   9        9.78       12.70     10.89 o 
  -2   4   9      886.36      844.94     56.73 o 
  -1   4   9     1519.28     1491.03     74.66 o 
   0   4   9      229.39      294.85     29.70 o 
   1   4   9      114.43      150.79     19.78 o 
   2   4   9       19.79       32.05      9.15 o 
   3   4   9        4.20        4.73     10.41 o 
   4   4   9       22.22       18.34      5.42 o 
   5   4   9        1.31       15.65     18.19 o 
   6   4   9      137.69      101.21     46.30 o 
   7   4   9       35.84       38.93     26.22 o 
  -7   5   9       54.50       58.56     16.30 o 
  -6   5   9      291.90      265.37     56.42 o 
  -5   5   9       80.35       65.00     13.09 o 
  -4   5   9      155.93      211.59     43.14 o 
  -3   5   9       18.41        9.50     11.41 o 
  -2   5   9      299.82      302.64     66.89 o 
  -1   5   9      449.07      493.11     46.72 o 
   0   5   9      208.94      188.28     27.48 o 
   1   5   9      337.03      318.80     20.13 o 
   2   5   9      128.92       78.81     32.45 o 
   3   5   9      289.48      256.91     74.33 o 
   4   5   9       77.04       71.95     26.88 o 
   5   5   9        4.35        1.88     14.18 o 
   6   5   9      238.26      290.01     69.16 o 
  -7   6   9       51.94       42.33     18.86 o 
  -6   6   9      825.02      707.60     55.94 o 
  -5   6   9      201.46      209.36     54.22 o 
  -4   6   9      367.44      343.95     60.69 o 
  -3   6   9       67.27       67.00     15.77 o 
  -2   6   9        0.37        7.61     30.69 o 
  -1   6   9      117.32      117.08     30.99 o 
   0   6   9       50.01       44.04     22.31 o 
   1   6   9       61.29       46.61     19.45 o 
   2   6   9      149.44      149.95     47.25 o 
   3   6   9       26.40       34.25     21.80 o 
   4   6   9       36.81       49.91     23.52 o 
   5   6   9      174.92      171.11     51.30 o 
  -6   7   9       58.67       71.76     26.95 o 
  -5   7   9       29.75       32.11     13.36 o 
  -4   7   9      344.87      355.37     77.22 o 
  -3   7   9       40.91       31.80     18.89 o 
  -2   7   9       66.12       57.02     21.54 o 
  -1   7   9      398.39      340.59     32.45 o 
   0   7   9       33.55       19.29      9.90 o 
   1   7   9        4.82        4.44     10.53 o 
   2   7   9      171.88      158.41     64.25 o 
   3   7   9      108.60      113.74     60.23 o 
   4   7   9      202.36      181.10     67.85 o 
  -4   8   9      261.85      213.51     65.03 o 
  -3   8   9       15.12       32.13     19.62 o 
  -2   8   9       45.79       79.85     27.30 o 
  -1   8   9        1.35        6.81     13.98 o 
   0   8   9       58.95       51.87     32.29 o 
   1   8   9      265.24      197.00     87.93 o 
   2   8   9        6.18       15.24     18.36 o 
   0  -9  10        1.27       17.95     15.24 o 
   1  -9  10      154.13      166.08     52.11 o 
   2  -9  10       21.41       22.74     21.18 o 
  -3  -8  10       46.88       46.22     21.63 o 
  -2  -8  10      104.15       88.41     23.99 o 
  -1  -8  10      468.11      585.33     80.35 o 
   0  -8  10       18.98       29.17     22.13 o 
   1  -8  10      255.38      215.28     59.25 o 
   2  -8  10       53.69       56.32     26.70 o 
   3  -8  10      143.58      201.59     40.81 o 
   4  -8  10      123.57       94.53     34.56 o 
  -5  -7  10       55.14       67.77     34.17 o 
  -4  -7  10       21.74       26.39     22.29 o 
  -3  -7  10       90.17       76.33     23.05 o 
  -2  -7  10       75.39      102.02     42.12 o 
  -1  -7  10      790.89      979.44     74.49 o 
   0  -7  10      246.33      223.83     51.42 o 
   1  -7  10      750.56      693.69    177.66 o 
   2  -7  10      560.48      538.66     90.95 o 
   3  -7  10      510.35      471.69     88.56 o 
   4  -7  10        6.41       14.09     12.42 o 
   5  -7  10        0.02       15.02     16.51 o 
   6  -7  10       30.19       22.26     20.48 o 
  -6  -6  10       41.28       54.74     24.75 o 
  -5  -6  10       88.37       64.17     50.73 o 
  -4  -6  10      274.95      200.03     45.37 o 
  -3  -6  10      958.30     1041.93     52.29 o 
  -2  -6  10      128.00      125.41     30.26 o 
  -1  -6  10      126.23      143.59     49.16 o 
   0  -6  10     1020.40     1207.45     59.99 o 
   1  -6  10      950.64      918.00     96.86 o 
   2  -6  10      442.35      445.55     67.51 o 
   3  -6  10       97.61      160.60     31.74 o 
   4  -6  10      236.20      226.99     39.53 o 
   5  -6  10        7.33       10.77     21.23 o 
   6  -6  10       29.12       41.46     17.88 o 
   7  -6  10       80.38      100.95     40.79 o 
  -6  -5  10        0.34       18.85     19.01 o 
  -5  -5  10       78.76      104.16     31.63 o 
  -4  -5  10       40.23       48.72     20.57 o 
  -3  -5  10       18.31       16.48      8.07 o 
  -2  -5  10        3.38        2.91      6.07 o 
  -1  -5  10      680.82      734.16     58.59 o 
   0  -5  10       12.88       11.23      8.87 o 
   1  -5  10       27.92       24.37     14.02 o 
   2  -5  10     2503.22     2677.70    129.55 o 
   3  -5  10        0.08       13.64     10.17 o 
   4  -5  10      230.75      220.15     52.80 o 
   5  -5  10      228.83      269.84     51.75 o 
   6  -5  10       24.48       22.22      9.94 o 
   7  -5  10        7.13       44.33     22.14 o 
  -7  -4  10        2.94       34.66     37.78 o 
  -6  -4  10        0.03       10.25     15.64 o 
  -5  -4  10        9.69       10.33      9.06 o 
  -4  -4  10      576.76      591.57     40.99 o 
  -3  -4  10      665.81      625.24     43.87 o 
  -2  -4  10     1922.98     1949.68     90.19 o 
  -1  -4  10      547.96      635.43     40.81 o 
   0  -4  10      756.89      700.52     32.47 o 
   1  -4  10      653.44      584.47     34.98 o 
   2  -4  10        2.99       24.27     11.90 o 
   3  -4  10       47.25       77.40     16.65 o 
   4  -4  10     1545.53     1647.88     73.31 o 
   5  -4  10       21.89       27.67     14.67 o 
   6  -4  10       14.33       -0.08     23.31 o 
   7  -4  10       41.26       55.36     21.09 o 
   8  -4  10       16.49       -0.62     15.80 o 
  -8  -3  10       63.51       87.03     58.10 o 
  -7  -3  10      689.58      718.46     54.95 o 
  -6  -3  10       92.22       78.25     19.21 o 
  -5  -3  10        0.92        4.26      2.73 o 
  -4  -3  10      395.51      376.68     19.59 o 
  -3  -3  10       27.81       30.33      7.01 o 
  -2  -3  10      252.31      251.48     33.28 o 
  -1  -3  10       20.30       20.87      6.15 o 
   0  -3  10     8484.71     8857.65    302.15 o 
   1  -3  10     2551.88     2584.75     65.84 o 
   2  -3  10       69.33       86.12     21.41 o 
   3  -3  10      700.75      717.46     33.24 o 
   4  -3  10       69.49       73.75     14.71 o 
   5  -3  10       75.38       57.13     12.58 o 
   6  -3  10     1054.06     1004.84     61.83 o 
   7  -3  10      281.26      326.38     78.44 o 
   8  -3  10        3.07       -1.00     17.24 o 
  -8  -2  10      152.40      173.07     53.35 o 
  -7  -2  10      337.01      298.59     55.60 o 
  -6  -2  10      234.52      226.37     29.68 o 
  -5  -2  10      470.27      421.03     25.81 o 
  -4  -2  10      758.98      739.16     28.43 o 
  -3  -2  10       49.19       55.79     10.94 o 
  -2  -2  10     4893.99     4927.25     76.02 o 
  -1  -2  10      397.70      374.74     19.16 o 
   0  -2  10      425.40      427.36     23.33 o 
   1  -2  10       12.06       14.40      5.70 o 
   2  -2  10      992.52     1055.15     38.68 o 
   3  -2  10      636.99      774.28     31.81 o 
   4  -2  10      100.11      145.27     24.93 o 
   5  -2  10       59.95       92.58     19.02 o 
   6  -2  10       72.43       43.92     19.14 o 
   7  -2  10      472.61      507.28     90.92 o 
   8  -2  10      342.31      333.11     78.84 o 
  -8  -1  10      607.66      784.08     63.51 o 
  -7  -1  10      784.12      804.77     57.94 o 
  -6  -1  10     1326.17     1334.63     64.85 o 
  -5  -1  10       54.95       52.78      8.87 o 
  -4  -1  10      134.57      186.87     13.01 o 
  -3  -1  10      101.82      103.67      9.75 o 
  -2  -1  10       18.93       30.39      5.85 o 
  -1  -1  10       36.79       23.94      3.41 o 
   0  -1  10        2.31        8.10      3.13 o 
   1  -1  10       41.33       43.14      7.50 o 
   2  -1  10      144.39      161.67     14.22 o 
   3  -1  10       68.01       50.20      7.82 o 
   4  -1  10      216.33      255.08     29.43 o 
   5  -1  10      135.23      134.19     23.03 o 
   6  -1  10       93.42       78.17     27.39 o 
   7  -1  10       28.86       32.02     13.60 o 
   8  -1  10       71.06       79.09     22.06 o 
  -8   0  10       20.92       36.04     14.01 o 
  -7   0  10      215.16      188.22     38.91 o 
  -6   0  10      700.18      685.89     39.29 o 
  -5   0  10       26.78       20.06      4.72 o 
  -4   0  10     2277.84     2274.17     42.29 o 
  -3   0  10     6010.17     6218.29    121.21 o 
  -2   0  10      527.39      535.62     21.79 o 
  -1   0  10        0.08        6.22      2.79 o 
   0   0  10     2665.30     2812.95     52.22 o 
   1   0  10      854.31      870.04     29.70 o 
   2   0  10      169.39      167.57     11.03 o 
   3   0  10     1167.66     1108.91     32.97 o 
   4   0  10      240.13      213.71     22.20 o 
   5   0  10      173.52      169.52     22.52 o 
   6   0  10      369.26      342.17     58.22 o 
   7   0  10       48.02       39.93     13.41 o 
   8   0  10      293.27      201.95     91.31 o 
  -8   1  10      106.31       86.38     36.50 o 
  -7   1  10      374.45      356.89     22.17 o 
  -6   1  10      555.97      467.03     36.87 o 
  -5   1  10      351.19      387.39     16.64 o 
  -4   1  10      867.39      770.63     26.00 o 
  -3   1  10     1251.54     1389.13     41.60 o 
  -2   1  10       74.81       69.36      8.11 o 
  -1   1  10      207.25      219.57     10.24 o 
   0   1  10      778.07      627.89     25.10 o 
   1   1  10     1282.69     1402.40     35.50 o 
   2   1  10      890.93      800.50     32.66 o 
   3   1  10      231.47      310.80     33.11 o 
   4   1  10      300.08      291.35     13.71 o 
   5   1  10      360.31      336.67     16.93 o 
   6   1  10       88.15      109.50     27.01 o 
   7   1  10       64.32       61.84     26.71 o 
   8   1  10      143.71      125.42     24.90 o 
  -8   2  10      170.06      143.16     45.90 o 
  -7   2  10      283.61      273.06     40.69 o 
  -6   2  10      533.36      534.06     38.39 o 
  -5   2  10      522.60      505.17     31.67 o 
  -4   2  10       97.22      146.44     23.06 o 
  -3   2  10      977.97      970.48     59.88 o 
  -2   2  10     1941.12     2140.80     38.90 o 
  -1   2  10      404.63      391.58     18.70 o 
   0   2  10      108.01      127.83      8.80 o 
   1   2  10     2081.06     1744.20     42.88 o 
   2   2  10       54.74       51.03     12.53 o 
   3   2  10      786.83      772.75     31.44 o 
   4   2  10      115.22      117.54     16.89 o 
   5   2  10      401.57      360.82     26.14 o 
   6   2  10      183.88      217.54     54.68 o 
   7   2  10        3.60        8.13     11.74 o 
   8   2  10        0.07       10.41      9.07 o 
  -8   3  10        7.17       12.79     14.48 o 
  -7   3  10      131.75      111.32     24.62 o 
  -6   3  10      100.24      117.05     28.59 o 
  -5   3  10       17.37       38.32     11.88 o 
  -4   3  10      753.46      791.11     51.59 o 
  -3   3  10       67.71       58.79     12.84 o 
  -2   3  10      754.52      856.82     33.96 o 
  -1   3  10      226.96      199.27     20.10 o 
   0   3  10      259.83      279.95     23.72 o 
   1   3  10      604.30      672.87     55.97 o 
   2   3  10     1427.00     1431.22    103.34 o 
   3   3  10     1131.12     1249.18     88.54 o 
   4   3  10        0.93        4.64      2.97 o 
   5   3  10       29.15       13.48      7.09 o 
   6   3  10      194.38      148.28     29.69 o 
   7   3  10       48.95       38.52     19.91 o 
  -8   4  10        1.18       15.32     20.81 o 
  -7   4  10       40.03       54.35     14.76 o 
  -6   4  10        0.47       13.19      8.76 o 
  -5   4  10      213.06      196.74     34.41 o 
  -4   4  10      241.16      284.82     47.83 o 
  -3   4  10      427.62      546.04     57.87 o 
  -2   4  10      298.83      282.05     65.44 o 
  -1   4  10      841.72      948.51     51.71 o 
   0   4  10     1279.92     1296.16     63.98 o 
   1   4  10      315.76      342.72     10.90 o 
   2   4  10       37.25       32.99      5.94 o 
   3   4  10      188.49      210.47     26.71 o 
   4   4  10      463.57      493.98    120.71 o 
   5   4  10       42.94       60.57     20.26 o 
   6   4  10       61.71       83.59     41.63 o 
   7   4  10        1.72       47.78     33.52 o 
  -7   5  10       50.60       26.07     13.40 o 
  -6   5  10       35.23       47.13      9.47 o 
  -5   5  10      307.40      336.72     47.46 o 
  -4   5  10      258.99      343.39     61.82 o 
  -3   5  10      405.66      392.64     83.30 o 
  -2   5  10       48.33       24.08     20.98 o 
  -1   5  10      285.45      276.26     55.21 o 
   0   5  10       28.99       48.91     15.90 o 
   1   5  10       35.80       40.74     11.30 o 
   2   5  10      886.50      876.08     51.06 o 
   3   5  10        0.01      -11.80     23.60 o 
   4   5  10      244.52      354.26    101.62 o 
   5   5  10        0.03       17.21     12.21 o 
   6   5  10       16.65       13.44      8.69 o 
  -7   6  10       32.40       27.21     13.92 o 
  -6   6  10       70.74       90.49     20.64 o 
  -5   6  10       58.59       41.15     14.49 o 
  -4   6  10      124.92      187.55     51.99 o 
  -3   6  10      882.88      919.26     63.88 o 
  -2   6  10       16.42       27.85     11.49 o 
  -1   6  10      312.79      306.34     26.28 o 
   0   6  10      198.15      181.79     31.22 o 
   1   6  10        0.00        6.49      8.40 o 
   2   6  10       30.35       38.98     16.45 o 
   3   6  10       19.89       46.71     31.47 o 
   4   6  10      138.13       97.27     60.23 o 
   5   6  10       27.80       21.31     30.65 o 
  -6   7  10        7.73       20.48     11.37 o 
  -5   7  10        0.00       24.86     15.32 o 
  -4   7  10       76.42       71.34     13.57 o 
  -3   7  10      105.58       79.44     23.03 o 
  -2   7  10       45.97       32.32     24.65 o 
  -1   7  10       11.39        7.26      9.78 o 
   0   7  10       16.16        0.91      6.80 o 
   1   7  10      114.06      127.92     70.64 o 
   2   7  10       10.12       21.72     22.04 o 
   3   7  10      175.14      186.92     61.62 o 
   4   7  10       20.21       11.96     22.70 o 
  -4   8  10       34.76       27.53     13.61 o 
  -3   8  10      196.01      112.23     47.92 o 
  -2   8  10      384.73      399.00    172.25 o 
  -1   8  10        0.07       14.06     11.57 o 
   0   8  10       32.64       28.52     33.93 o 
   1   8  10       47.16       -2.95     23.52 o 
   2   8  10       29.66       36.22     18.77 o 
   0  -9  11      173.18      119.11     43.08 o 
   1  -9  11        1.39       14.55     16.77 o 
   2  -9  11        4.02       28.93     18.74 o 
  -3  -8  11      219.99      274.03     92.27 o 
  -2  -8  11        2.24        8.34     10.41 o 
  -1  -8  11        9.55       18.93     13.03 o 
   0  -8  11       32.61       24.74     15.42 o 
   1  -8  11       53.25       51.38     27.62 o 
   2  -8  11       83.43       99.77     26.14 o 
   3  -8  11      153.49      109.84     30.64 o 
   4  -8  11      314.01      247.99     91.10 o 
  -5  -7  11       27.79       48.43     39.74 o 
  -4  -7  11       44.13       39.66     25.32 o 
  -3  -7  11       15.93       16.23     10.41 o 
  -2  -7  11      106.31       98.61     27.21 o 
  -1  -7  11      260.21      252.07     95.88 o 
   0  -7  11       38.30       58.91     18.40 o 
   1  -7  11       13.38        7.13     16.47 o 
   2  -7  11        0.29       18.22     10.20 o 
   3  -7  11       37.98       40.33     19.23 o 
   4  -7  11      415.66      509.70     93.00 o 
   5  -7  11       55.20       82.21     27.66 o 
   6  -7  11      280.71      219.83     87.27 o 
  -6  -6  11       67.89       58.76     44.17 o 
  -5  -6  11       76.22       73.83     46.55 o 
  -4  -6  11       60.65       48.27     45.07 o 
  -3  -6  11       21.02       26.12     35.98 o 
  -2  -6  11       24.81       17.97     14.73 o 
  -1  -6  11       16.96       15.97     11.00 o 
   0  -6  11       18.63       41.60     24.37 o 
   1  -6  11      115.46      171.54     47.06 o 
   2  -6  11        2.03       12.07     10.69 o 
   3  -6  11       55.97       67.38     17.52 o 
   4  -6  11      734.38      841.96     94.88 o 
   5  -6  11      579.71      528.84     46.66 o 
   6  -6  11      345.92      336.40     77.96 o 
   7  -6  11        0.03       11.87     17.77 o 
  -6  -5  11       28.41       20.73     22.54 o 
  -5  -5  11      108.29      100.55     37.94 o 
  -4  -5  11       59.55       44.55     25.36 o 
  -3  -5  11      257.76      249.35     20.94 o 
  -2  -5  11       70.95       64.52     13.97 o 
  -1  -5  11        1.33       11.20     10.50 o 
   0  -5  11       30.20       28.15      9.15 o 
   1  -5  11      138.03      159.06     47.37 o 
   2  -5  11      243.44      277.53     60.03 o 
   3  -5  11      369.57      416.32     62.66 o 
   4  -5  11       52.74       82.43     21.96 o 
   5  -5  11        2.48       18.45     11.95 o 
   6  -5  11      457.84      538.08     97.90 o 
   7  -5  11      360.19      276.09     89.90 o 
  -7  -4  11       28.50       34.17     26.88 o 
  -6  -4  11       45.79       57.79     23.66 o 
  -5  -4  11     1104.64     1059.58     48.66 o 
  -4  -4  11       17.55       30.48     11.05 o 
  -3  -4  11       28.48       30.24      7.47 o 
  -2  -4  11     1078.84     1140.36     46.50 o 
  -1  -4  11     1809.55     1846.59    100.57 o 
   0  -4  11       52.82       53.25     13.92 o 
   1  -4  11     1741.31     1932.23     74.65 o 
   2  -4  11       27.80       13.40     23.64 o 
   3  -4  11       31.19       42.79     10.07 o 
   4  -4  11      591.76      577.38     87.19 o 
   5  -4  11       23.28       34.45     11.33 o 
   6  -4  11      684.32      588.80    141.52 o 
   7  -4  11       91.90      145.57     43.16 o 
   8  -4  11      229.94      167.31     64.11 o 
  -8  -3  11      209.11      180.45     88.91 o 
  -7  -3  11        2.39        8.68      7.91 o 
  -6  -3  11       70.46       80.38     24.49 o 
  -5  -3  11      604.05      668.30     24.41 o 
  -4  -3  11       94.62      100.61      7.25 o 
  -3  -3  11      207.67      180.32     25.96 o 
  -2  -3  11       72.45       76.17     12.10 o 
  -1  -3  11     1386.61     1325.20     49.97 o 
   0  -3  11     2128.57     2364.00    159.85 o 
   1  -3  11     2044.86     1967.66     39.95 o 
   2  -3  11       14.10        7.70     16.47 o 
   3  -3  11      192.96      192.70     36.88 o 
   4  -3  11      194.17      203.34     33.69 o 
   5  -3  11      731.82      707.65     40.36 o 
   6  -3  11      154.90      168.25     36.49 o 
   7  -3  11       86.10       56.55     19.28 o 
   8  -3  11      132.91       96.27     26.15 o 
  -8  -2  11       19.54       54.58     26.31 o 
  -7  -2  11       20.68       13.71     12.22 o 
  -6  -2  11      100.89       78.84     19.74 o 
  -5  -2  11      234.40      223.45     21.21 o 
  -4  -2  11     3758.02     4008.19    235.25 o 
  -3  -2  11     1074.72     1199.21     71.41 o 
  -2  -2  11        4.56       11.22      7.36 o 
  -1  -2  11     1136.60     1148.71     17.88 o 
   0  -2  11     3031.53     3057.87    131.00 o 
   1  -2  11      418.09      436.31     23.97 o 
   2  -2  11     3901.72     4315.16     67.19 o 
   3  -2  11      147.00      188.23     14.95 o 
   4  -2  11       59.90       33.56      6.64 o 
   5  -2  11      116.92      108.72     20.92 o 
   6  -2  11      165.22      142.04     43.86 o 
   7  -2  11       37.59       18.82     13.78 o 
   8  -2  11       15.99       -0.37     22.63 o 
  -8  -1  11      120.36      170.37     60.97 o 
  -7  -1  11       50.86       46.10     20.25 o 
  -6  -1  11       10.15       14.69      4.46 o 
  -5  -1  11       10.28       23.89      4.72 o 
  -4  -1  11      838.94      852.32     29.42 o 
  -3  -1  11     3171.68     3122.15    114.47 o 
  -2  -1  11      112.24      108.73     11.02 o 
  -1  -1  11       38.48       41.61      5.29 o 
   0  -1  11      831.12      800.96     25.80 o 
   1  -1  11      167.09      178.25     11.54 o 
   2  -1  11     5187.38     5120.01    103.66 o 
   3  -1  11      226.74      257.73     31.39 o 
   4  -1  11      835.25      893.65     37.32 o 
   5  -1  11      134.20      147.17     10.85 o 
   6  -1  11      176.65      176.66     35.47 o 
   7  -1  11        0.93       11.83     17.52 o 
   8  -1  11       41.38       18.96     14.85 o 
  -8   0  11       19.25       20.94     13.11 o 
  -7   0  11       34.97       30.61     11.11 o 
  -6   0  11        3.48       11.71      7.80 o 
  -5   0  11        9.78       15.72      3.21 o 
  -4   0  11        2.50        6.69      3.70 o 
  -3   0  11     2892.28     2946.80     78.61 o 
  -2   0  11     4500.64     4523.28     80.87 o 
  -1   0  11      882.34      864.65     25.67 o 
   0   0  11        0.93        4.06      3.78 o 
   1   0  11     1423.31     1401.62     29.97 o 
   2   0  11      170.74      212.75      9.80 o 
   3   0  11       32.88       37.98      6.87 o 
   4   0  11      387.10      366.38     12.28 o 
   5   0  11        0.59        3.62      3.03 o 
   6   0  11       18.82       17.46     15.42 o 
   7   0  11       45.34       58.86     21.70 o 
   8   0  11        7.45       20.58     17.41 o 
  -8   1  11        6.03       10.10      9.94 o 
  -7   1  11      295.01      335.83     18.25 o 
  -6   1  11       81.16      116.68     28.34 o 
  -5   1  11       47.64       49.38     11.82 o 
  -4   1  11     1788.77     1930.19     65.67 o 
  -3   1  11     1188.02     1154.41     36.74 o 
  -2   1  11     1210.43     1210.13     27.02 o 
  -1   1  11      277.20      295.11     12.81 o 
   0   1  11      630.87      593.78     21.21 o 
   1   1  11       11.19       11.93      2.69 o 
   2   1  11      529.26      482.29     42.69 o 
   3   1  11     2730.51     2849.78     96.56 o 
   4   1  11      161.62      180.73     12.54 o 
   5   1  11       39.55       34.31      8.58 o 
   6   1  11       82.21       91.32     25.24 o 
   7   1  11       28.47       31.32      9.88 o 
   8   1  11      146.41      157.18     42.15 o 
  -8   2  11       39.93       31.15     17.86 o 
  -7   2  11       45.53       46.26     13.23 o 
  -6   2  11       80.62       86.99     17.23 o 
  -5   2  11      401.09      517.04     61.24 o 
  -4   2  11       30.84       34.44     13.19 o 
  -3   2  11       39.76       40.07      8.46 o 
  -2   2  11     4054.63     4121.76     81.93 o 
  -1   2  11     6104.98     5968.00     80.29 o 
   0   2  11      908.88     1005.52     32.96 o 
   1   2  11      563.19      444.05     27.96 o 
   2   2  11       88.81       98.39     23.53 o 
   3   2  11      457.75      512.54     20.71 o 
   4   2  11        3.19        4.40      3.62 o 
   5   2  11      356.38      289.01     25.27 o 
   6   2  11       10.33        8.14      8.92 o 
   7   2  11      109.34       97.37     28.65 o 
   8   2  11        1.06       -0.98     21.06 o 
  -8   3  11      130.74       96.72     27.69 o 
  -7   3  11       34.40       25.62     14.51 o 
  -6   3  11      325.29      373.70     27.44 o 
  -5   3  11      418.75      491.65     32.93 o 
  -4   3  11        4.14       22.79      6.77 o 
  -3   3  11      321.55      276.34     82.40 o 
  -2   3  11       96.01       96.87     15.90 o 
  -1   3  11       34.10       45.87      9.98 o 
   0   3  11      130.71       93.76     19.53 o 
   1   3  11     1096.90      994.44     74.33 o 
   2   3  11        0.01        3.44     14.01 o 
   3   3  11        0.02        6.74      4.20 o 
   4   3  11      327.28      339.37     19.14 o 
   5   3  11      731.24      805.04     45.36 o 
   6   3  11       68.46       69.14     16.71 o 
   7   3  11      267.89      202.74     58.43 o 
  -8   4  11      464.72      377.08    107.44 o 
  -7   4  11      206.73      182.61     50.06 o 
  -6   4  11      325.59      405.71     60.18 o 
  -5   4  11      172.44      203.37     35.78 o 
  -4   4  11      478.27      494.22     47.50 o 
  -3   4  11      172.21      209.12     36.74 o 
  -2   4  11       14.79       21.26      8.00 o 
  -1   4  11      583.68      646.69     77.32 o 
   0   4  11     1625.81     1534.00     86.78 o 
   1   4  11       18.46       14.38      7.10 o 
   2   4  11       11.82        1.91      5.05 o 
   3   4  11       25.09       14.49      6.84 o 
   4   4  11       80.52       94.57     48.43 o 
   5   4  11       62.82       91.12     26.59 o 
   6   4  11       12.33       43.27     41.38 o 
   7   4  11       85.49       58.92     33.11 o 
  -7   5  11        0.71        1.13     14.09 o 
  -6   5  11      453.40      516.66     35.51 o 
  -5   5  11       46.52       38.85     15.89 o 
  -4   5  11       56.31       50.47     23.82 o 
  -3   5  11      137.68      150.50     28.14 o 
  -2   5  11       40.93       66.25     18.20 o 
  -1   5  11      530.72      543.49     56.46 o 
   0   5  11        0.11        8.73      8.75 o 
   1   5  11        4.32        8.18      5.06 o 
   2   5  11      345.79      330.94     17.39 o 
   3   5  11      174.33      173.98     55.89 o 
   4   5  11       96.66       96.70     35.89 o 
   5   5  11       20.85       29.40     14.19 o 
   6   5  11      231.76      332.71     95.22 o 
  -6   6  11      127.55      112.03     37.64 o 
  -5   6  11       20.66       45.82     12.32 o 
  -4   6  11       20.71       23.14     23.11 o 
  -3   6  11      110.52      136.04     27.13 o 
  -2   6  11      297.13      306.05     63.90 o 
  -1   6  11        0.28        8.14     10.11 o 
   0   6  11       68.13       99.47     30.89 o 
   1   6  11      724.12      778.22     27.94 o 
   2   6  11       23.40        7.70     18.27 o 
   3   6  11        4.47       19.59     13.19 o 
   4   6  11      211.34      217.90     87.85 o 
   5   6  11       41.91       50.56     38.60 o 
  -5   7  11      264.48      232.51     51.27 o 
  -4   7  11        0.18       27.89     14.86 o 
  -3   7  11       61.56       34.75     12.03 o 
  -2   7  11       79.67       69.06     22.30 o 
  -1   7  11        2.77       18.99     15.58 o 
   0   7  11        4.15        4.76      5.41 o 
   1   7  11        0.84       29.50     17.78 o 
   2   7  11       94.33       65.07     37.53 o 
   3   7  11      272.71      295.18    111.69 o 
   4   7  11       24.30       36.79     16.72 o 
  -4   8  11        0.58       19.56     18.25 o 
  -3   8  11        0.62        4.88     13.64 o 
  -2   8  11       31.77       19.79     15.37 o 
  -1   8  11        5.08       -7.62     18.03 o 
   0   8  11      160.42      152.83     90.06 o 
   1   8  11       44.72       65.23     25.73 o 
   2   8  11      172.83      212.16     57.28 o 
   0  -9  12       81.60       86.38     47.44 o 
   1  -9  12       95.56       60.02     23.99 o 
  -2  -8  12        1.40       38.35     20.73 o 
  -1  -8  12      235.14      238.24     61.67 o 
   0  -8  12        2.09       18.24     10.77 o 
   1  -8  12      188.15      147.18     86.62 o 
   2  -8  12      380.59      450.29    100.97 o 
   3  -8  12       30.75       35.57     10.52 o 
   4  -8  12       28.37       18.40     18.93 o 
  -5  -7  12       36.91       30.24     22.21 o 
  -4  -7  12      183.38      203.48     94.16 o 
  -2  -7  12      184.28      132.26     44.62 o 
  -1  -7  12       58.63       87.16     39.67 o 
   0  -7  12        6.84       10.33     15.49 o 
   1  -7  12       13.43       37.01     14.63 o 
   2  -7  12      120.65      146.78     31.01 o 
   3  -7  12      281.66      358.70     81.21 o 
   4  -7  12      294.31      210.49     50.44 o 
   5  -7  12       44.94       45.27     25.96 o 
   6  -7  12       16.25       23.76     14.08 o 
  -6  -6  12      194.26      107.27     54.41 o 
  -5  -6  12      183.50      227.57     70.64 o 
  -4  -6  12        6.60        9.18     33.60 o 
  -3  -6  12       17.53        5.82     11.47 o 
  -2  -6  12      405.14      456.60     30.49 o 
  -1  -6  12      222.81      228.42     67.42 o 
   0  -6  12      805.05      881.33     87.41 o 
   1  -6  12      306.40      391.41     74.30 o 
   2  -6  12       95.06       64.27     18.49 o 
   3  -6  12       40.01       47.26     16.76 o 
   4  -6  12        4.33       11.06     10.69 o 
   5  -6  12       72.45       71.54     26.36 o 
   6  -6  12        5.09       -7.23     23.35 o 
  -6  -5  12      334.39      216.51     67.12 o 
  -5  -5  12      154.88      131.53     40.89 o 
  -4  -5  12       21.68       33.04     14.58 o 
  -3  -5  12       11.38       12.91      3.40 o 
  -2  -5  12      244.05      192.19     29.74 o 
  -1  -5  12       49.76       64.16     14.38 o 
   0  -5  12       79.03       79.67     23.91 o 
   1  -5  12      210.49      195.77     62.77 o 
   2  -5  12       64.78       84.24     29.99 o 
   3  -5  12      104.70      129.81     24.58 o 
   4  -5  12      255.71      337.14     63.51 o 
   5  -5  12       13.49        6.55     10.90 o 
   6  -5  12      264.51      215.29     46.53 o 
   7  -5  12        6.30       16.27     14.63 o 
  -7  -4  12       75.71       89.34     43.06 o 
  -6  -4  12        0.72       14.40     11.70 o 
  -5  -4  12       31.71       29.36     12.63 o 
  -4  -4  12      568.63      461.94     22.89 o 
  -3  -4  12      103.33      137.31     16.72 o 
  -2  -4  12       79.56       91.54     17.78 o 
  -1  -4  12      407.52      367.88     48.88 o 
   0  -4  12      306.24      314.67     30.79 o 
   1  -4  12       40.45       49.74     17.54 o 
   2  -4  12       25.66       32.68     12.58 o 
   3  -4  12      222.64      204.43     39.94 o 
   4  -4  12       64.42       58.33     17.48 o 
   5  -4  12      608.26      499.21     54.36 o 
   6  -4  12      326.51      352.17     93.35 o 
   7  -4  12       32.24       46.88     38.06 o 
   8  -4  12       25.20       26.37     14.16 o 
  -8  -3  12      109.96       75.47     52.04 o 
  -7  -3  12      204.56      251.78     98.95 o 
  -6  -3  12       96.32      139.00     30.39 o 
  -5  -3  12       26.84       10.92     16.82 o 
  -4  -3  12      224.11      230.42     54.30 o 
  -3  -3  12     1704.04     1321.26    356.43 o 
  -2  -3  12      376.56      429.25     15.61 o 
  -1  -3  12      121.35      139.26     24.77 o 
   0  -3  12      430.16      513.67     16.46 o 
   1  -3  12      123.29      160.27     26.63 o 
   2  -3  12      686.11      701.06     42.98 o 
   3  -3  12        8.60       13.24      7.24 o 
   4  -3  12       73.55      112.45     28.98 o 
   5  -3  12      104.87       99.71     20.95 o 
   6  -3  12       49.99       68.23     23.46 o 
   7  -3  12       10.51        9.75     14.22 o 
   8  -3  12      172.50      210.69     68.10 o 
  -8  -2  12       85.46       75.39     35.40 o 
  -7  -2  12        0.05       13.78      9.73 o 
  -6  -2  12        2.26        2.69      4.71 o 
  -5  -2  12      403.35      473.65     25.88 o 
  -4  -2  12      316.10      381.62     87.11 o 
  -3  -2  12      847.05      791.92     58.63 o 
  -2  -2  12      921.84      808.02     66.79 o 
  -1  -2  12      502.43      524.92     29.35 o 
   0  -2  12      318.95      372.97     34.43 o 
   1  -2  12       92.20      122.66     18.09 o 
   2  -2  12        0.13        9.49      6.80 o 
   3  -2  12      550.48      489.12     18.59 o 
   4  -2  12     1638.50     1610.73     54.45 o 
   5  -2  12      233.52      207.96     32.81 o 
   6  -2  12       48.08       27.45     11.40 o 
   7  -2  12      186.07      181.37     57.23 o 
   8  -2  12      109.54       98.23     32.37 o 
  -8  -1  12      167.30      159.47     63.51 o 
  -7  -1  12      105.95      103.21     23.97 o 
  -6  -1  12       37.42       30.21     10.18 o 
  -5  -1  12      470.04      491.03     24.32 o 
  -4  -1  12       37.75       64.94      8.55 o 
  -3  -1  12       77.16      124.78     22.75 o 
  -2  -1  12      369.65      366.52     19.71 o 
  -1  -1  12      387.25      291.45     14.52 o 
   0  -1  12      170.86      162.55     11.81 o 
   1  -1  12      543.36      526.99     36.89 o 
   2  -1  12      250.19      205.68     58.61 o 
   3  -1  12       97.16      106.95     16.52 o 
   4  -1  12      126.36      157.22     22.68 o 
   5  -1  12       16.20        7.53      5.35 o 
   6  -1  12      475.28      550.35     94.98 o 
   7  -1  12        0.04       13.55      8.00 o 
   8  -1  12        3.36        0.56     16.56 o 
  -8   0  12        9.74       32.37     30.89 o 
  -7   0  12       71.69       45.73     15.35 o 
  -6   0  12      229.01      217.87     19.90 o 
  -5   0  12        1.86       10.36      4.14 o 
  -4   0  12      516.56      434.59     19.18 o 
  -3   0  12      191.14      213.75     13.18 o 
  -2   0  12      642.51      669.23     25.86 o 
  -1   0  12      199.39      166.48     11.15 o 
   0   0  12      116.40      187.75      9.49 o 
   1   0  12      505.48      444.31     32.39 o 
   2   0  12      120.72      129.29     18.44 o 
   3   0  12      650.79      641.61     27.81 o 
   4   0  12     1317.25     1400.04     51.23 o 
   5   0  12      717.57      673.07     45.59 o 
   6   0  12      116.38      103.06     23.53 o 
   7   0  12        4.90       23.44      9.84 o 
   8   0  12        7.89        2.90     13.55 o 
  -8   1  12       39.30       34.57     16.11 o 
  -7   1  12        2.06        7.68      6.18 o 
  -6   1  12      264.45      282.89     52.35 o 
  -5   1  12      147.35      121.43     22.87 o 
  -4   1  12       23.89       20.73      4.69 o 
  -3   1  12       56.99       76.88     11.82 o 
  -2   1  12       20.45       27.67      4.49 o 
  -1   1  12      167.89      186.72     13.00 o 
   0   1  12      698.65      588.65     22.39 o 
   1   1  12      552.15      582.55     26.57 o 
   2   1  12      890.95      931.82     41.89 o 
   3   1  12       67.20       61.45     13.06 o 
   4   1  12       23.82       23.18      5.41 o 
   5   1  12       74.29       88.18     17.32 o 
   6   1  12       73.51       87.00     21.32 o 
   7   1  12      414.06      459.68     69.88 o 
   8   1  12       57.16       82.86     27.75 o 
  -8   2  12       75.46       79.24     28.48 o 
  -7   2  12       12.19       49.92     13.27 o 
  -6   2  12        6.87        9.75      9.19 o 
  -5   2  12       87.17      119.59     20.83 o 
  -4   2  12        6.16       13.29      6.30 o 
  -3   2  12      895.25      858.63     38.34 o 
  -2   2  12      172.90      139.53     17.77 o 
  -1   2  12      168.88      174.94     20.14 o 
   0   2  12     1520.76     1357.27     44.00 o 
   1   2  12      793.45      746.23     68.39 o 
   2   2  12     2532.82     2455.54     73.70 o 
   3   2  12      403.48      416.42     14.01 o 
   4   2  12       77.28       58.54     12.06 o 
   5   2  12      821.14      721.09     40.75 o 
   6   2  12        0.05       -1.23      7.45 o 
   7   2  12       30.41       38.26     13.11 o 
  -8   3  12       23.38        6.30     19.13 o 
  -7   3  12       25.91       45.28     21.12 o 
  -6   3  12        0.57       10.63      8.43 o 
  -5   3  12       91.49       90.83     15.54 o 
  -4   3  12      487.74      475.14     58.08 o 
  -3   3  12      715.79      690.97     35.35 o 
  -2   3  12       95.55       76.10     10.74 o 
  -1   3  12        7.93       10.55      3.94 o 
   0   3  12      664.73      631.73     27.27 o 
   1   3  12       58.99       83.15     19.87 o 
   2   3  12       24.72       14.85      6.23 o 
   3   3  12      706.05      630.91     49.91 o 
   4   3  12      208.95      242.68     14.02 o 
   5   3  12      176.52      240.91     24.68 o 
   6   3  12       98.82       83.60     21.76 o 
   7   3  12      128.55       89.16     36.88 o 
  -8   4  12       25.68       25.68     18.20 o 
  -7   4  12        9.43       16.38      8.14 o 
  -6   4  12      236.62      207.11     30.10 o 
  -5   4  12       63.20       37.48     10.12 o 
  -4   4  12      134.43      179.16     27.17 o 
  -3   4  12      130.51      154.72     24.07 o 
  -2   4  12     1834.94     1878.69     93.01 o 
  -1   4  12      421.58      472.71     40.45 o 
   0   4  12      506.42      518.28     31.15 o 
   1   4  12     1078.32      973.08     45.04 o 
   2   4  12        2.72        7.95     10.74 o 
   3   4  12      839.28      912.49    113.33 o 
   4   4  12       77.14       78.68     19.60 o 
   5   4  12       65.85       99.61     36.88 o 
   6   4  12       21.51       -3.61     28.11 o 
  -7   5  12      110.15      110.95     26.75 o 
  -6   5  12       17.74       27.24     11.16 o 
  -5   5  12       43.64       44.68     12.55 o 
  -4   5  12      893.05      820.04     41.34 o 
  -3   5  12      284.16      334.37     42.82 o 
  -2   5  12      591.09      591.08    118.03 o 
  -1   5  12       89.13       81.74     29.83 o 
   0   5  12       72.28       67.14     15.44 o 
   1   5  12        3.43        4.20      3.05 o 
   2   5  12      155.82      171.68     44.50 o 
   3   5  12       98.12      126.86     47.61 o 
   4   5  12       88.99       82.69     23.52 o 
   5   5  12       16.97       19.06     12.35 o 
   6   5  12        0.07        4.34     21.39 o 
  -6   6  12        2.45       16.49     10.39 o 
  -5   6  12        0.25       12.53     11.63 o 
  -4   6  12      464.26      419.50     72.63 o 
  -3   6  12        7.12       49.56     18.41 o 
  -2   6  12       76.66       88.58     25.81 o 
  -1   6  12      933.06      948.63     48.44 o 
   0   6  12      307.67      306.59     20.70 o 
   1   6  12       26.64       26.91     12.01 o 
   2   6  12      466.43      403.92    112.92 o 
   3   6  12       10.39       -2.54     21.80 o 
   4   6  12        4.23       27.12     19.50 o 
   5   6  12       27.62       34.14     17.72 o 
  -5   7  12        1.18        4.01      8.33 o 
  -4   7  12      272.75      242.12     79.46 o 
  -3   7  12      218.74      246.82     66.33 o 
  -2   7  12        5.40        8.25     12.40 o 
  -1   7  12      157.83      149.81     54.79 o 
   0   7  12       15.19       38.35     23.93 o 
   1   7  12      152.07      180.61     58.76 o 
   2   7  12       19.68       18.11     15.16 o 
   3   7  12        1.16       33.19     12.62 o 
  -3   8  12      223.30      132.35     60.52 o 
  -2   8  12      156.65      135.96     50.17 o 
  -1   8  12       69.68       38.52     34.66 o 
   0   8  12      112.87       78.01     48.10 o 
   1   8  12      109.47       83.50     54.00 o 
  -3  -8  13       34.41       71.38     38.02 o 
  -1  -8  13       11.71       17.90     13.96 o 
   0  -8  13        2.25       19.01     17.70 o 
   1  -8  13        0.03        3.45     19.42 o 
   2  -8  13        0.22       29.33     17.05 o 
   3  -8  13       55.14       71.53     24.18 o 
   4  -8  13      457.13      451.40    123.17 o 
  -3  -7  13       10.93       23.60     19.83 o 
  -2  -7  13      121.94       64.78     18.30 o 
  -1  -7  13        0.04       14.48     20.40 o 
   0  -7  13      170.80      156.27     80.47 o 
   1  -7  13      212.22      176.10     48.99 o 
   2  -7  13       32.96       65.16     18.91 o 
   3  -7  13       75.93       68.99     23.62 o 
   4  -7  13       41.99       52.00     17.55 o 
   5  -7  13       18.19       30.25     18.19 o 
  -6  -6  13       11.45        9.51     14.75 o 
  -5  -6  13        0.10       40.81     26.22 o 
  -4  -6  13        4.73       51.87     35.07 o 
  -3  -6  13        4.66       12.13     16.14 o 
  -2  -6  13       19.46       51.72     13.61 o 
  -1  -6  13       15.42       35.28     12.68 o 
   0  -6  13        0.59       20.73     12.70 o 
   1  -6  13        1.61       15.77     11.64 o 
   2  -6  13      336.41      281.98     94.65 o 
   3  -6  13      427.30      374.10     60.51 o 
   4  -6  13       62.28       81.50     26.43 o 
   5  -6  13      629.29      606.44     61.33 o 
   6  -6  13      203.85      176.61     73.48 o 
  -6  -5  13      225.38      191.02     97.68 o 
  -5  -5  13        3.05       13.60     14.42 o 
  -4  -5  13      213.32      217.98     61.13 o 
  -3  -5  13       23.61       21.55      7.82 o 
  -2  -5  13      158.81      125.87     38.51 o 
  -1  -5  13       17.38       15.17      4.79 o 
   0  -5  13      292.65      297.12     67.96 o 
   1  -5  13      115.38      193.87     38.98 o 
   2  -5  13      208.88      245.93     77.85 o 
   3  -5  13      342.75      347.04     42.94 o 
   4  -5  13      125.24      159.11     27.66 o 
   5  -5  13       24.98       36.76     12.90 o 
   6  -5  13        2.13       24.80     17.78 o 
   7  -5  13      460.70      403.58     78.78 o 
  -7  -4  13       10.79       26.01     14.67 o 
  -6  -4  13        8.08       17.35     11.27 o 
  -5  -4  13        8.41       14.10     10.59 o 
  -4  -4  13       78.91      130.62     74.08 o 
  -3  -4  13       55.55       41.83      9.56 o 
  -2  -4  13       21.06       22.22      9.44 o 
  -1  -4  13       26.74       32.70      9.41 o 
   0  -4  13        3.84        7.25      5.23 o 
   1  -4  13      782.69      728.43     56.72 o 
   2  -4  13      770.66      748.12     48.01 o 
   3  -4  13      190.29      198.17     41.85 o 
   4  -4  13      572.62      586.56     63.73 o 
   5  -4  13       10.29        4.12     11.85 o 
   6  -4  13        0.04        9.83      8.13 o 
   7  -4  13        4.61       23.40     23.60 o 
  -8  -3  13        6.08        7.87     17.95 o 
  -7  -3  13        0.00       13.15      9.42 o 
  -6  -3  13        0.01       -4.04     14.37 o 
  -5  -3  13       88.49       97.85     27.84 o 
  -4  -3  13        1.02        8.39     12.28 o 
  -3  -3  13        3.53       26.71     20.32 o 
  -2  -3  13     2250.68     2241.90     63.81 o 
  -1  -3  13     1180.95     1152.65     45.73 o 
   0  -3  13        3.22        0.99      7.12 o 
   1  -3  13       12.86       13.32      5.28 o 
   2  -3  13        3.85       12.37     10.13 o 
   3  -3  13       30.48       44.12      8.59 o 
   4  -3  13        6.29       17.80      9.19 o 
   5  -3  13       23.53       36.54      9.62 o 
   6  -3  13      131.52      134.83     38.06 o 
   7  -3  13       18.70        7.78     17.63 o 
   8  -3  13       45.42       28.68     17.35 o 
  -8  -2  13       26.30       27.21     29.91 o 
  -7  -2  13       14.98       24.75     11.83 o 
  -6  -2  13       57.63       59.86     17.53 o 
  -5  -2  13       37.96       93.37     28.27 o 
  -4  -2  13       60.30       89.15     18.39 o 
  -3  -2  13      861.69      853.71     68.22 o 
  -2  -2  13       42.88       32.03     16.06 o 
  -1  -2  13        0.63        2.38      4.59 o 
   0  -2  13     4238.31     4225.17     65.01 o 
   1  -2  13     1744.87     1575.52     29.95 o 
   2  -2  13     1424.87     1514.53     48.53 o 
   3  -2  13      451.64      402.55     20.10 o 
   4  -2  13        3.59       12.41      5.45 o 
   5  -2  13        0.98        4.27      4.63 o 
   6  -2  13       56.80       43.31     18.26 o 
   7  -2  13        0.05       17.72     14.19 o 
   8  -2  13       11.57       15.13     10.12 o 
  -8  -1  13        0.02       -9.01     31.63 o 
  -7  -1  13       13.70       27.46     17.21 o 
  -6  -1  13       31.10       25.28      9.98 o 
  -5  -1  13      103.61       88.43     13.86 o 
  -4  -1  13       79.70       63.16     10.20 o 
  -3  -1  13     1914.41     2070.93     99.28 o 
  -2  -1  13        2.60        1.36      5.90 o 
  -1  -1  13        7.65        5.33      2.72 o 
   0  -1  13     5093.29     5076.07     87.04 o 
   1  -1  13      428.56      396.61     20.33 o 
   2  -1  13     1872.77     1921.41     69.01 o 
   3  -1  13      276.80      331.09     17.61 o 
   4  -1  13        7.09        7.91      4.08 o 
   5  -1  13        0.58        4.30      2.87 o 
   6  -1  13       54.88       66.57     20.49 o 
   7  -1  13       44.48       42.84     14.84 o 
   8  -1  13        9.82       35.42     22.21 o 
  -8   0  13       80.17       63.02     26.55 o 
  -7   0  13      101.12       56.25     23.55 o 
  -6   0  13       16.84       26.33      7.42 o 
  -5   0  13      587.40      600.64     30.06 o 
  -4   0  13       57.74       56.62      9.84 o 
  -3   0  13       39.39       52.82      8.21 o 
  -2   0  13     1944.00     2031.63     46.95 o 
  -1   0  13     7009.12     7312.69    213.51 o 
   0   0  13       49.80       46.80      7.14 o 
   1   0  13     2821.52     3017.90     89.98 o 
   2   0  13     6519.99     6376.21    123.51 o 
   3   0  13      301.77      284.41     17.78 o 
   4   0  13      327.88      412.10     42.48 o 
   5   0  13       11.34       18.12      6.39 o 
   6   0  13        6.79        5.21     13.06 o 
   7   0  13       32.16       40.38     14.82 o 
   8   0  13      164.44      160.38     59.99 o 
  -8   1  13        0.17       12.79      9.53 o 
  -7   1  13      421.11      377.40     33.75 o 
  -6   1  13       74.03       73.55     14.40 o 
  -5   1  13        1.71        6.71      7.40 o 
  -4   1  13      816.61      757.57     30.59 o 
  -3   1  13      164.66      151.39     23.28 o 
  -2   1  13     1071.52      992.62     31.22 o 
  -1   1  13      559.69      532.67     23.07 o 
   0   1  13     4087.70     4257.33     63.52 o 
   1   1  13       17.62       15.40     10.62 o 
   2   1  13       66.70       47.49     26.61 o 
   3   1  13      144.98      178.72     30.07 o 
   4   1  13     1593.53     1559.80     75.45 o 
   5   1  13       12.05       18.50      7.46 o 
   6   1  13      138.63      162.81     35.87 o 
   7   1  13        0.03       -1.25     12.61 o 
   8   1  13        2.54       -5.97     13.18 o 
  -8   2  13        2.45        2.74     13.12 o 
  -7   2  13      357.76      438.10     40.17 o 
  -6   2  13      368.73      368.24     65.84 o 
  -5   2  13      436.38      442.76     41.50 o 
  -4   2  13      823.29      815.52     51.24 o 
  -3   2  13       21.93       15.94      8.24 o 
  -2   2  13      995.54     1050.13     37.53 o 
  -1   2  13      787.75      841.63     29.48 o 
   0   2  13     3538.18     3331.95    127.53 o 
   1   2  13      581.80      540.71     26.95 o 
   2   2  13       20.71       28.18      9.14 o 
   3   2  13        8.61       10.57      4.54 o 
   4   2  13       26.79       39.73      8.24 o 
   5   2  13       10.93       11.57      7.48 o 
   6   2  13      496.77      510.15     29.30 o 
   7   2  13      246.96      223.44     65.12 o 
  -8   3  13       31.07       29.63     18.43 o 
  -7   3  13      138.59      104.05     28.08 o 
  -6   3  13      436.89      491.73     65.32 o 
  -5   3  13      474.16      487.67     70.39 o 
  -4   3  13       21.11       34.19     10.69 o 
  -3   3  13        8.77       19.94      7.63 o 
  -2   3  13     1088.34      958.32     35.63 o 
  -1   3  13      664.92      731.23     29.61 o 
   0   3  13        2.32        4.27      6.62 o 
   1   3  13      257.68      273.52     56.34 o 
   2   3  13      661.22      677.62     96.62 o 
   3   3  13      361.96      465.78     77.61 o 
   4   3  13       57.58       49.51     13.23 o 
   5   3  13      203.82      215.70     37.48 o 
   6   3  13        3.52       -2.62     25.81 o 
   7   3  13       65.87       98.42     44.50 o 
  -8   4  13       95.90      114.88     26.50 o 
  -7   4  13       30.87       39.42     20.36 o 
  -6   4  13       74.29      121.42     23.28 o 
  -5   4  13      138.56      176.20     30.17 o 
  -4   4  13      126.69      132.27     21.72 o 
  -3   4  13        1.86       17.35     10.17 o 
  -2   4  13       40.96       59.55     12.84 o 
  -1   4  13        6.29       16.24      5.96 o 
   0   4  13       85.50      108.76     16.72 o 
   1   4  13     1040.14      978.46    147.51 o 
   2   4  13      383.41      389.42    109.89 o 
   3   4  13       12.40       22.94     13.56 o 
   4   4  13      177.69      223.72     45.10 o 
   5   4  13      206.65      203.12     69.42 o 
   6   4  13      155.96      205.93     79.33 o 
  -7   5  13        0.15        4.95      8.77 o 
  -6   5  13      227.38      164.64     26.21 o 
  -5   5  13      241.20      248.94     40.33 o 
  -4   5  13       72.70       97.30     22.34 o 
  -3   5  13       53.99       75.02     16.43 o 
  -2   5  13      113.27      164.84     35.02 o 
  -1   5  13       46.51       51.24     17.82 o 
   0   5  13      483.77      545.90     52.24 o 
   1   5  13       28.10       21.30      7.15 o 
   2   5  13       17.88       21.06     17.62 o 
   3   5  13     1018.52      981.00    107.27 o 
   4   5  13       30.62       38.67     12.07 o 
   5   5  13        9.41        9.16     10.86 o 
   6   5  13       10.20       39.50     25.08 o 
  -6   6  13       54.62       31.45     18.54 o 
  -5   6  13       60.06       80.62     21.81 o 
  -4   6  13        0.86       12.96      9.45 o 
  -3   6  13       76.86       92.49     31.66 o 
  -2   6  13       43.58      107.75     21.51 o 
  -1   6  13       80.91      108.81     30.36 o 
   0   6  13       18.99       10.46     13.89 o 
   1   6  13      246.65      251.42     67.77 o 
   2   6  13      667.80      660.50    166.44 o 
   3   6  13      220.34      201.76     85.88 o 
   4   6  13       82.39      100.39     29.67 o 
   5   6  13      128.17       85.65     44.65 o 
  -5   7  13      153.99      130.68     35.76 o 
  -4   7  13       38.87       44.88     12.95 o 
  -3   7  13       35.74       49.83     17.84 o 
  -2   7  13       35.77       16.05     17.09 o 
  -1   7  13       49.73       53.49     29.79 o 
   0   7  13       40.95       68.26     33.11 o 
   1   7  13      371.85      462.43    114.97 o 
   2   7  13       67.02       50.81     36.55 o 
   3   7  13       37.47       25.81     17.37 o 
  -3   8  13       12.21       11.39     18.98 o 
  -2   8  13        0.02       -4.75     28.44 o 
  -1   8  13       54.63       92.27     36.79 o 
   0   8  13       87.83       41.96     43.84 o 
   1   8  13       17.00       17.05     20.73 o 
  -1  -8  14      151.52      100.51     43.70 o 
   0  -8  14      112.47      150.78     55.56 o 
   1  -8  14       13.58       21.54     15.84 o 
   2  -8  14      109.48      123.83     28.58 o 
   3  -8  14        2.92        3.28     12.23 o 
   4  -8  14        5.47       14.94     13.99 o 
  -4  -7  14       24.63       70.56     28.19 o 
  -3  -7  14      269.26      279.52    117.92 o 
  -2  -7  14       49.32       63.59     21.63 o 
  -1  -7  14      137.35       92.52     36.02 o 
   0  -7  14      365.29      413.85     86.87 o 
   1  -7  14        0.15       -8.85     24.01 o 
   2  -7  14        2.69       15.78     14.55 o 
   3  -7  14       25.61       17.46     14.48 o 
   4  -7  14        4.97       11.10      9.12 o 
   5  -7  14       23.10       31.05     15.96 o 
  -5  -6  14      475.00      380.89    187.58 o 
  -4  -6  14       13.83       13.69     19.50 o 
  -3  -6  14       23.46      123.59     64.49 o 
  -2  -6  14       66.90       71.25     30.28 o 
  -1  -6  14       20.24       19.89     11.48 o 
   0  -6  14      151.39      184.32     35.47 o 
   1  -6  14      510.42      543.56    143.24 o 
   2  -6  14      372.77      302.14     96.12 o 
   3  -6  14        1.75       21.27     11.13 o 
   4  -6  14       44.96       51.45     22.35 o 
   5  -6  14       35.17       17.55     17.62 o 
   6  -6  14        1.77       33.85     18.92 o 
  -6  -5  14      243.32      228.14     90.06 o 
  -4  -5  14       66.28      151.77     62.94 o 
  -3  -5  14       64.80       39.88     11.96 o 
  -2  -5  14     1058.44     1102.84     54.32 o 
  -1  -5  14       61.00       52.48     15.79 o 
   0  -5  14        1.17        5.21      8.20 o 
   1  -5  14       32.15       39.94     11.69 o 
   2  -5  14      215.64      231.28     43.92 o 
   3  -5  14       92.50       76.35     17.29 o 
   4  -5  14      333.13      360.51     42.68 o 
   5  -5  14       82.51      102.13     21.13 o 
   6  -5  14        9.93        9.38      8.20 o 
   7  -5  14        5.25       28.80     20.89 o 
  -7  -4  14       98.77      103.02     38.80 o 
  -6  -4  14       21.05       15.37     19.05 o 
  -5  -4  14      111.55      161.99     41.36 o 
  -4  -4  14     3141.92     3504.00    329.68 o 
  -3  -4  14       29.48       17.25      4.61 o 
  -2  -4  14      269.06      245.82     28.90 o 
  -1  -4  14        3.78        3.97      3.76 o 
   0  -4  14      399.07      389.17     40.89 o 
   1  -4  14      246.22      260.23     49.52 o 
   2  -4  14      144.58      211.36     44.08 o 
   3  -4  14        7.45       11.07     13.23 o 
   4  -4  14       52.19       87.34     25.63 o 
   5  -4  14      402.94      418.48     77.84 o 
   6  -4  14      341.67      313.09     31.34 o 
   7  -4  14      152.45      167.88     47.20 o 
  -7  -3  14      171.38      110.31     40.30 o 
  -6  -3  14       35.05       55.54     33.43 o 
  -5  -3  14        0.87       24.51     26.39 o 
  -4  -3  14       64.40      129.61     32.10 o 
  -3  -3  14      780.90      987.80     76.79 o 
  -2  -3  14     2956.29     3090.49    112.28 o 
  -1  -3  14     1239.03     1289.20     52.38 o 
   0  -3  14      370.23      369.43     26.54 o 
   1  -3  14       69.77       89.21     21.70 o 
   2  -3  14       11.93       33.33      9.30 o 
   3  -3  14     2509.63     2565.01     99.05 o 
   4  -3  14        1.97        7.06     10.32 o 
   5  -3  14        3.04       16.86      8.30 o 
   6  -3  14        1.35       10.88     15.62 o 
   7  -3  14      183.19      183.39     51.49 o 
   8  -3  14      237.78      211.86     77.90 o 
  -8  -2  14       47.42       53.51     34.83 o 
  -7  -2  14       86.26       59.82     21.03 o 
  -6  -2  14      255.54      323.13     56.01 o 
  -5  -2  14      582.84      585.99     73.26 o 
  -4  -2  14      135.70      142.83     28.48 o 
  -3  -2  14     1967.51     1861.09    235.85 o 
  -2  -2  14      477.46      579.37     43.02 o 
  -1  -2  14     3426.58     3565.44    127.68 o 
   0  -2  14     1311.34     1493.09    129.49 o 
   1  -2  14      394.33      350.54     13.90 o 
   2  -2  14       31.38       44.71      9.96 o 
   3  -2  14       57.51       50.95      9.76 o 
   4  -2  14      201.91      246.68     35.11 o 
   5  -2  14     1077.80     1232.38     62.91 o 
   6  -2  14       51.04       27.08     15.86 o 
   7  -2  14       86.16      100.38     39.02 o 
   8  -2  14      201.23      204.65     66.14 o 
  -8  -1  14      244.09      293.62     87.68 o 
  -7  -1  14       41.87       47.24     13.71 o 
  -6  -1  14        3.12        5.38      4.56 o 
  -5  -1  14      153.19      182.67     14.48 o 
  -4  -1  14        6.61        6.45      7.61 o 
  -3  -1  14      825.32      818.99     40.31 o 
  -2  -1  14     2707.51     2727.92     51.70 o 
  -1  -1  14     2958.20     3497.78     46.39 o 
   0  -1  14      560.50      543.78     57.04 o 
   1  -1  14     2856.83     3113.44     49.31 o 
   2  -1  14     3167.72     2911.41    262.56 o 
   3  -1  14      189.73      169.46     21.27 o 
   4  -1  14     1609.40     1683.36     56.54 o 
   5  -1  14       10.48        8.11      4.10 o 
   6  -1  14      198.16      277.88     60.70 o 
   7  -1  14      204.07      196.17     51.86 o 
   8  -1  14       97.34       68.33     28.71 o 
  -8   0  14       91.58      133.66     48.19 o 
  -7   0  14      266.72      261.09     21.96 o 
  -6   0  14       34.62       31.75      7.93 o 
  -5   0  14       40.74       66.23     11.59 o 
  -4   0  14       19.15        7.65      4.07 o 
  -3   0  14       84.60       66.23     10.81 o 
  -2   0  14     1527.02     1671.57     51.48 o 
  -1   0  14      793.44      690.70     52.38 o 
   0   0  14    10139.68    10527.56    126.10 o 
   1   0  14      177.91      232.10     13.90 o 
   2   0  14     1502.24     1497.83     43.76 o 
   3   0  14       99.06       53.91     30.39 o 
   4   0  14     1555.11     1624.06     63.91 o 
   5   0  14       57.89       67.54     14.15 o 
   6   0  14     1097.06     1484.29     88.84 o 
   7   0  14       19.81       59.57     19.15 o 
   8   0  14        6.58       16.64     16.96 o 
  -8   1  14       48.42       60.81     22.04 o 
  -7   1  14        1.30        6.21      9.31 o 
  -6   1  14       56.67       63.39     16.00 o 
  -5   1  14       47.43       45.30     11.65 o 
  -4   1  14      679.65      747.44     34.49 o 
  -3   1  14      178.63      201.30     26.30 o 
  -2   1  14      182.38      183.66     18.17 o 
  -1   1  14     3092.80     3238.74     46.13 o 
   0   1  14      122.73      222.65     21.42 o 
   1   1  14    17226.88    19483.02    163.32 o 
   2   1  14     2622.23     2860.81     66.14 o 
   3   1  14      154.41      176.02     21.07 o 
   4   1  14     1255.09     1299.13     54.33 o 
   5   1  14       69.92       77.15     16.51 o 
   6   1  14      249.44      250.23     55.85 o 
   7   1  14        0.04        8.04     14.71 o 
   8   1  14       93.00       37.78     27.04 o 
  -8   2  14        0.68        3.99      9.58 o 
  -7   2  14       12.30       15.39     11.23 o 
  -6   2  14      348.93      416.15     48.73 o 
  -5   2  14     1055.91     1060.66     50.43 o 
  -4   2  14        2.07       10.89      6.74 o 
  -3   2  14       97.11       97.12     18.04 o 
  -2   2  14       93.44      141.26     18.57 o 
  -1   2  14     3436.73     3390.30     54.36 o 
   0   2  14      172.84      215.92      8.65 o 
   1   2  14     4401.67     4314.15    221.87 o 
   2   2  14       83.71      110.18     20.79 o 
   3   2  14     1252.54     1315.16     81.55 o 
   4   2  14       27.63       24.49      6.58 o 
   5   2  14     1250.31     1361.43     83.99 o 
   6   2  14      333.42      367.29     35.40 o 
   7   2  14        5.22        2.21     27.53 o 
  -8   3  14        8.00       12.33     15.20 o 
  -7   3  14        8.27       16.12      8.81 o 
  -6   3  14      231.18      248.65     50.60 o 
  -5   3  14       38.06       28.25     11.87 o 
  -4   3  14      112.82      151.63     24.41 o 
  -3   3  14     3641.29     3814.70    122.92 o 
  -2   3  14        2.30       17.00      6.14 o 
  -1   3  14       64.69       50.81      9.45 o 
   0   3  14      703.10      677.51     31.80 o 
   1   3  14        1.70        1.69      9.71 o 
   2   3  14     2803.24     2885.67    132.83 o 
   3   3  14       86.98       69.86     17.45 o 
   4   3  14       54.07       86.24     16.47 o 
   5   3  14      125.98      103.47     25.46 o 
   6   3  14      579.74      596.74    138.98 o 
   7   3  14       90.93       94.65     52.53 o 
  -7   4  14        9.04       14.35      9.35 o 
  -6   4  14      246.51      221.21     35.29 o 
  -5   4  14      223.12      196.57     29.37 o 
  -4   4  14      246.44      295.11     45.56 o 
  -3   4  14      123.41      137.25     23.13 o 
  -2   4  14       64.52      114.06     19.47 o 
  -1   4  14      465.72      458.69     20.64 o 
   0   4  14     1426.27     1404.34     56.27 o 
   1   4  14      166.75      161.86     47.73 o 
   2   4  14     1292.73     1260.99     55.61 o 
   3   4  14       84.90      103.66     23.05 o 
   4   4  14        4.76       11.52     17.46 o 
   5   4  14        1.06       -2.57     15.75 o 
   6   4  14      143.85      145.79     44.25 o 
  -7   5  14        6.26        6.02      9.80 o 
  -6   5  14       10.69       11.99     10.03 o 
  -5   5  14      157.49      144.04     26.65 o 
  -4   5  14      150.67      138.84     27.25 o 
  -3   5  14       31.15       48.81     10.03 o 
  -2   5  14     1974.03     2251.78    124.35 o 
  -1   5  14       37.13       44.71     12.35 o 
   0   5  14       25.75       40.70     14.47 o 
   1   5  14      110.96      136.93     74.33 o 
   2   5  14      635.88      613.79    162.42 o 
   3   5  14      536.91      535.30     86.44 o 
   4   5  14       59.79       43.18     25.48 o 
   5   5  14       43.57       45.25     24.75 o 
  -6   6  14       15.80       23.67     15.82 o 
  -5   6  14      212.14      138.22     35.71 o 
  -4   6  14      774.43      736.56     33.63 o 
  -3   6  14       47.70       56.05     17.09 o 
  -2   6  14        0.86       10.17     12.26 o 
  -1   6  14       61.43       54.13     21.10 o 
   0   6  14      523.31      545.82     34.75 o 
   1   6  14       71.49       62.53     35.65 o 
   2   6  14        0.06       25.90     16.55 o 
   3   6  14        0.35       10.41     19.59 o 
   4   6  14      100.24       79.66     25.24 o 
  -5   7  14       15.63        9.52     11.13 o 
  -4   7  14      154.98      136.81     29.23 o 
  -3   7  14      273.93      240.46     60.79 o 
  -2   7  14      226.03      192.78     66.56 o 
  -1   7  14      368.88      326.64    148.90 o 
   0   7  14       87.39       60.07     63.43 o 
   1   7  14       21.46       15.98     24.09 o 
   2   7  14       12.23       13.69     18.68 o 
   3   7  14       17.54       29.50     21.55 o 
  -3   8  14      104.93       71.29     26.02 o 
  -2   8  14        0.00        1.97     18.77 o 
  -1   8  14      113.70      105.06     62.69 o 
   0   8  14       14.78       39.74     33.27 o 
   1   8  14       31.03       81.78     52.69 o 
  -3  -8  15        0.00       24.09     15.90 o 
  -2  -8  15       81.73       77.52     52.94 o 
  -1  -8  15       57.67       31.55     35.48 o 
   0  -8  15        1.23        8.85     20.57 o 
   1  -8  15        3.85       31.74     21.75 o 
   2  -8  15       47.90       54.56     20.05 o 
   3  -8  15       36.52       39.54     17.77 o 
   4  -8  15        2.16       15.61     10.00 o 
  -4  -7  15       30.44       59.49     25.90 o 
  -3  -7  15        2.53       -8.03     39.01 o 
  -2  -7  15        2.56       20.35      9.23 o 
  -1  -7  15        7.45       26.82     15.49 o 
   0  -7  15       40.10       25.28     21.18 o 
   1  -7  15      354.04      425.31     91.57 o 
   2  -7  15      229.76      210.66     46.17 o 
   3  -7  15       70.92       77.22     20.31 o 
   4  -7  15      119.88      178.01     34.96 o 
   5  -7  15      129.96      127.74     27.06 o 
  -5  -6  15      151.51       90.96     47.20 o 
  -4  -6  15       55.51      105.22     35.32 o 
  -3  -6  15       23.97       54.82     31.71 o 
  -2  -6  15       71.62       70.60     15.34 o 
  -1  -6  15       51.75       35.92     47.49 o 
   0  -6  15       28.42       32.57     17.23 o 
   1  -6  15       67.31       42.29     26.71 o 
   2  -6  15      363.74      415.19     81.73 o 
   3  -6  15       60.99       76.22     21.15 o 
   4  -6  15       84.30      100.92     19.29 o 
   5  -6  15      181.81      183.89     52.02 o 
   6  -6  15      156.75      127.19     41.14 o 
  -6  -5  15       55.09       41.47     29.83 o 
  -5  -5  15        0.49       12.29     12.78 o 
  -4  -5  15        0.52       21.63     29.67 o 
  -3  -5  15       11.72       18.02     11.31 o 
  -2  -5  15      110.97       90.89     20.47 o 
  -1  -5  15      176.29      128.52     38.06 o 
   0  -5  15      717.38      788.38     84.37 o 
   1  -5  15      210.13      260.34     63.83 o 
   2  -5  15      273.77      294.60     60.50 o 
   3  -5  15      610.70      578.58     51.96 o 
   4  -5  15      280.40      267.38     51.31 o 
   5  -5  15        1.32       16.74      9.47 o 
   6  -5  15        1.83       12.86     14.81 o 
   7  -5  15      107.49      134.31     63.96 o 
  -7  -4  15        5.00       21.50     19.13 o 
  -6  -4  15       25.36       43.37     14.39 o 
  -5  -4  15       10.25       30.24     19.34 o 
  -4  -4  15        0.18       26.06     31.55 o 
  -3  -4  15       16.10       30.40     24.58 o 
  -2  -4  15      213.19      234.48     17.07 o 
  -1  -4  15      257.03      254.82     27.51 o 
   0  -4  15      252.37      208.47     44.39 o 
   1  -4  15        5.34        9.28      7.65 o 
   2  -4  15      114.57      190.19     36.07 o 
   3  -4  15        5.16       12.91      5.99 o 
   4  -4  15       40.56       33.88     27.41 o 
   5  -4  15      454.70      575.83     80.55 o 
   6  -4  15       18.17       13.97      9.10 o 
   7  -4  15       22.04       30.81     18.11 o 
  -7  -3  15        7.72       15.25     11.96 o 
  -6  -3  15       26.74       32.85     17.58 o 
  -5  -3  15       36.79       12.49     12.23 o 
  -4  -3  15       11.17       28.29     12.33 o 
  -3  -3  15       60.13       47.61     25.65 o 
  -2  -3  15      501.20      535.62     23.81 o 
  -1  -3  15     1269.43     1309.97     52.76 o 
   0  -3  15      404.49      356.98     19.38 o 
   1  -3  15     1808.56     1723.07     73.06 o 
   2  -3  15      736.28      685.59     42.58 o 
   3  -3  15       13.29       10.00     12.41 o 
   4  -3  15      179.93      175.22     33.04 o 
   5  -3  15        1.23        5.82      7.94 o 
   6  -3  15       14.60       11.60      7.72 o 
   7  -3  15       20.09       12.95     18.01 o 
  -8  -2  15       21.96       43.43     25.98 o 
  -7  -2  15      102.47       68.03     30.28 o 
  -6  -2  15       25.27       45.54     19.62 o 
  -5  -2  15       63.11       30.62     16.99 o 
  -4  -2  15      302.93      321.96     65.69 o 
  -3  -2  15      470.33      461.67     39.28 o 
  -2  -2  15        0.20        0.57      2.09 o 
  -1  -2  15       41.87       66.24     12.93 o 
   0  -2  15       21.23       16.00      5.74 o 
   1  -2  15      482.78      453.76     40.50 o 
   2  -2  15      788.25      784.80     44.46 o 
   3  -2  15     1347.81     1317.34     57.70 o 
   4  -2  15      182.14      185.13     30.79 o 
   5  -2  15      195.31      154.33     31.47 o 
   6  -2  15      294.87      313.24     68.99 o 
   7  -2  15       36.86       50.50     26.24 o 
   8  -2  15       26.66       28.22     13.29 o 
  -8  -1  15       23.86       -1.31     31.39 o 
  -7  -1  15        4.31       15.94      9.39 o 
  -6  -1  15      216.05      220.50     15.96 o 
  -5  -1  15      471.54      450.27     23.69 o 
  -4  -1  15       24.52       38.73     14.64 o 
  -3  -1  15      453.17      432.04     16.90 o 
  -2  -1  15      440.22      396.11     26.43 o 
  -1  -1  15       45.17       32.44      6.74 o 
   0  -1  15     8121.34     8717.53    128.65 o 
   1  -1  15     2746.21     2565.05     67.06 o 
   2  -1  15       89.01       59.11     12.22 o 
   3  -1  15        1.22        3.12      5.71 o 
   4  -1  15      824.43      738.30     39.39 o 
   5  -1  15        9.27        5.97      5.20 o 
   6  -1  15       15.76       24.56     17.05 o 
   7  -1  15      538.14      525.94    121.20 o 
   8  -1  15        4.55       16.79     16.10 o 
  -8   0  15       82.27       75.80     62.03 o 
  -7   0  15       78.48       98.95     25.21 o 
  -6   0  15      159.67      139.44     23.70 o 
  -5   0  15      310.73      270.43     24.11 o 
  -4   0  15      698.15      614.96     36.43 o 
  -3   0  15      222.35      141.58     20.61 o 
  -2   0  15       11.89       12.41      3.78 o 
  -1   0  15     5971.65     6497.31    223.60 o 
   0   0  15       48.46       40.78      7.79 o 
   1   0  15     1675.81     1702.56    133.08 o 
   2   0  15       80.92       86.70     14.14 o 
   3   0  15     3611.66     3544.92    161.53 o 
   4   0  15      680.95      755.20     38.47 o 
   5   0  15        0.70        4.41      6.07 o 
   6   0  15        1.48       14.65     26.26 o 
   7   0  15       21.80        6.26     15.30 o 
   8   0  15      162.97      130.34     50.53 o 
  -8   1  15      116.99      129.81     51.05 o 
  -7   1  15      332.30      303.44     58.81 o 
  -6   1  15       42.07       66.62     18.17 o 
  -5   1  15      387.06      421.90     39.28 o 
  -4   1  15       90.80       74.23     13.60 o 
  -3   1  15     1331.37     1238.40     47.22 o 
  -2   1  15      936.14      883.18     28.71 o 
  -1   1  15     1409.30     1264.33     37.68 o 
   0   1  15     1599.26     1603.74     30.73 o 
   1   1  15       32.13       23.62     10.25 o 
   2   1  15      846.17      761.06     51.11 o 
   3   1  15      128.68      113.00     19.45 o 
   4   1  15       52.85       74.06     14.51 o 
   5   1  15     2436.52     2500.51    134.55 o 
   6   1  15      584.43      586.94     60.13 o 
   7   1  15       27.39       42.10     19.84 o 
  -8   2  15       63.07      111.00     38.84 o 
  -7   2  15      342.20      271.82     42.88 o 
  -6   2  15      521.89      488.62     32.29 o 
  -5   2  15        4.54       12.60      9.82 o 
  -4   2  15        3.91       12.55      6.58 o 
  -3   2  15     1957.32     1866.55     76.50 o 
  -2   2  15     1552.51     1601.09     56.68 o 
  -1   2  15       36.29       32.79      5.48 o 
   0   2  15       71.36       71.90      9.46 o 
   1   2  15       34.80       55.50     19.41 o 
   2   2  15      152.86      236.24     53.49 o 
   3   2  15     1387.76     1411.02     53.79 o 
   4   2  15      280.16      329.98     15.38 o 
   5   2  15      709.07      675.12     49.88 o 
   6   2  15      210.08      233.33     69.45 o 
   7   2  15       64.54       68.84     39.50 o 
  -8   3  15      159.84      170.26     61.88 o 
  -7   3  15      215.96      131.37     31.03 o 
  -6   3  15        0.78       19.40      9.87 o 
  -5   3  15      228.86      269.05     39.29 o 
  -4   3  15       26.46       25.88      7.06 o 
  -3   3  15       18.33       24.47      7.86 o 
  -2   3  15     1149.27     1112.32     63.59 o 
  -1   3  15      182.83      198.83     27.38 o 
   0   3  15     1581.45     1482.37     58.57 o 
   1   3  15       29.19       28.02     11.09 o 
   2   3  15      286.97      263.81     50.30 o 
   3   3  15      379.29      436.86     87.06 o 
   4   3  15      758.72      778.14     54.54 o 
   5   3  15      490.72      459.93    102.56 o 
   6   3  15      270.52      247.24     66.95 o 
   7   3  15        1.86       17.86     15.65 o 
  -7   4  15       51.29       46.38     16.41 o 
  -6   4  15      110.66      106.02     25.24 o 
  -5   4  15      519.06      534.86     66.49 o 
  -4   4  15        2.50       13.02     11.16 o 
  -3   4  15       18.41       18.30     10.48 o 
  -2   4  15      109.54      114.68     24.31 o 
  -1   4  15     2330.43     2367.26    102.82 o 
   0   4  15     1341.41     1381.06     66.47 o 
   1   4  15        2.04       15.97     10.02 o 
   2   4  15       60.88       55.23     22.57 o 
   3   4  15       77.26      108.01     24.84 o 
   4   4  15      209.36      259.62     53.18 o 
   5   4  15      635.99      669.46     39.18 o 
   6   4  15      398.27      410.23    170.12 o 
  -7   5  15      260.91      259.11     57.78 o 
  -6   5  15        0.71       17.78      9.66 o 
  -5   5  15      167.52      177.87     30.55 o 
  -4   5  15      234.20      277.20     58.38 o 
  -3   5  15       41.49       53.22     14.02 o 
  -2   5  15        1.95       18.16     13.48 o 
  -1   5  15       91.38       76.63     17.35 o 
   0   5  15        0.09       -0.05      5.67 o 
   1   5  15     2684.68     2713.68    182.20 o 
   2   5  15     1023.01     1049.10     56.76 o 
   3   5  15      351.03      367.36     80.61 o 
   4   5  15       70.14       57.28     16.73 o 
   5   5  15      140.04       88.83     65.23 o 
  -6   6  15       50.61       51.29     15.60 o 
  -5   6  15        2.18       24.57     10.62 o 
  -4   6  15       90.92       53.70     19.68 o 
  -3   6  15      638.37      686.33     69.90 o 
  -2   6  15       88.19       98.10     22.24 o 
  -1   6  15       56.12       40.56     16.76 o 
   0   6  15      580.38      671.48    210.44 o 
   1   6  15       38.41       40.56     20.16 o 
   2   6  15       33.66       30.16     15.82 o 
   3   6  15       21.95       16.82     19.93 o 
   4   6  15      535.76      388.73     75.36 o 
  -5   7  15      105.79      115.53     34.89 o 
  -4   7  15       28.56       19.21     10.51 o 
  -3   7  15       12.21       17.63     10.19 o 
  -2   7  15       89.09      121.33     61.42 o 
  -1   7  15      434.15      384.34    137.43 o 
   0   7  15       75.28       77.77     35.16 o 
   1   7  15       97.55      100.96     45.48 o 
   2   7  15      461.00      522.91    196.84 o 
   3   7  15       17.94       26.47     22.29 o 
  -2   8  15      103.59      126.12     62.36 o 
  -1   8  15      131.74      104.32     40.89 o 
   0   8  15      199.89      286.49    115.30 o 
  -2  -8  16       18.53       36.96     42.78 o 
  -1  -8  16      128.20      179.73     45.94 o 
   0  -8  16        1.27        5.21     14.52 o 
   1  -8  16      104.91       90.72     32.43 o 
   2  -8  16        1.53       22.06     17.88 o 
   3  -8  16       56.66       62.65     26.61 o 
  -4  -7  16       50.11       10.08     17.21 o 
  -3  -7  16      417.48      377.12    108.99 o 
  -2  -7  16        0.84       -4.67     10.33 o 
  -1  -7  16       17.74       21.92     13.28 o 
   0  -7  16      297.57      255.50     78.21 o 
   1  -7  16       12.58       37.65     23.29 o 
   2  -7  16        4.98       20.91     19.63 o 
   3  -7  16       81.75       76.05     37.71 o 
   4  -7  16       16.14       43.08     20.12 o 
   5  -7  16       15.48       21.76      9.42 o 
  -5  -6  16      150.43      133.33     61.54 o 
  -4  -6  16       21.70       51.14     22.21 o 
  -3  -6  16      286.42      445.96    116.78 o 
  -2  -6  16       17.70       26.67     17.86 o 
  -1  -6  16        0.06       -5.46     17.38 o 
   0  -6  16        4.29       24.29     16.87 o 
   1  -6  16       21.36       30.75     13.92 o 
   2  -6  16       94.96      124.37     29.75 o 
   3  -6  16       66.08       58.58     16.42 o 
   4  -6  16       16.54       23.39     14.71 o 
   5  -6  16        2.61       17.59      9.82 o 
   6  -6  16        3.54       16.50      9.43 o 
  -6  -5  16      179.21       91.37     70.31 o 
  -5  -5  16        1.14       17.21     11.72 o 
  -4  -5  16       36.69       44.74     44.58 o 
  -3  -5  16        1.72       13.13     16.14 o 
  -2  -5  16      988.34      998.65     57.85 o 
  -1  -5  16      168.76      141.17     32.66 o 
   0  -5  16       54.43       88.84     24.52 o 
   1  -5  16       10.61       11.21     11.75 o 
   2  -5  16      121.30      193.15     38.00 o 
   3  -5  16      211.39      217.16     50.07 o 
   4  -5  16       50.29       40.92     16.00 o 
   5  -5  16      306.89      272.93     53.22 o 
   6  -5  16      418.44      387.87     61.81 o 
   7  -5  16       37.01       55.25     27.23 o 
  -7  -4  16      145.45       90.00     31.95 o 
  -6  -4  16       65.61       49.99     15.69 o 
  -5  -4  16        3.75       20.08     14.50 o 
  -4  -4  16     1124.25     1366.64     97.11 o 
  -3  -4  16        2.16      -12.58     25.16 o 
  -2  -4  16       13.00       10.96      4.67 o 
  -1  -4  16      342.58      302.30     31.20 o 
   0  -4  16      194.07      137.63     22.82 o 
   1  -4  16      292.84      365.75     71.98 o 
   2  -4  16        7.07       22.99     10.19 o 
   3  -4  16       13.93       19.66     11.34 o 
   4  -4  16        8.24       17.42      9.35 o 
   5  -4  16        2.44       15.22     11.05 o 
   6  -4  16      213.07      159.92     39.11 o 
   7  -4  16      100.42       58.94     30.57 o 
  -7  -3  16      339.28      270.31     67.36 o 
  -6  -3  16      190.99      180.06     38.73 o 
  -5  -3  16       52.64       48.20     16.47 o 
  -4  -3  16        0.02       -4.50     15.39 o 
  -3  -3  16        0.23       10.16     15.90 o 
  -2  -3  16      499.93      314.34     93.10 o 
  -1  -3  16     1260.44     1328.22     53.60 o 
   0  -3  16       57.66       69.46     14.79 o 
   1  -3  16      217.79      233.04     23.13 o 
   2  -3  16       33.99       29.42     12.44 o 
   3  -3  16     1892.84     1785.27     72.22 o 
   4  -3  16      823.94      858.18     55.84 o 
   5  -3  16      111.85       91.08     20.89 o 
   6  -3  16      196.38      177.00     29.13 o 
   7  -3  16      581.67      632.23    144.43 o 
  -8  -2  16       13.76       25.32     17.86 o 
  -7  -2  16       15.96       28.20     15.67 o 
  -6  -2  16      194.56      155.35     48.31 o 
  -5  -2  16      721.23      720.42     45.89 o 
  -4  -2  16        2.12        7.05     18.07 o 
  -3  -2  16      274.92      330.02     70.61 o 
  -2  -2  16       31.36       15.33      7.73 o 
  -1  -2  16      178.54      185.73     26.99 o 
   0  -2  16     3286.94     3359.80    124.22 o 
   1  -2  16     1597.83     1703.96    113.09 o 
   2  -2  16      187.67      232.70     49.49 o 
   3  -2  16      112.90      102.08     19.18 o 
   4  -2  16       14.72       21.27      6.71 o 
   5  -2  16      353.08      341.10     26.67 o 
   6  -2  16       82.01       68.82     21.02 o 
   7  -2  16      115.69      143.28     35.67 o 
   8  -2  16       95.46       81.90     34.66 o 
  -8  -1  16       71.50      116.37     75.15 o 
  -7  -1  16        8.18       21.36     14.50 o 
  -6  -1  16       22.91       17.13      9.59 o 
  -5  -1  16        4.05       13.51      3.89 o 
  -4  -1  16       36.86       26.42     10.47 o 
  -3  -1  16      903.67      906.36     37.71 o 
  -2  -1  16      147.21      135.65     10.48 o 
  -1  -1  16        4.27       12.32      5.55 o 
   0  -1  16     1274.96     1186.30     44.64 o 
   1  -1  16     1042.37     1054.47     53.69 o 
   2  -1  16      695.57      634.25     29.43 o 
   3  -1  16      540.50      476.44     26.49 o 
   4  -1  16       23.60       20.88      5.43 o 
   5  -1  16     2362.63     2298.90    169.03 o 
   6  -1  16      425.02      409.92     35.66 o 
   7  -1  16       20.55       18.93     10.43 o 
   8  -1  16       53.15       75.94     20.83 o 
  -8   0  16       45.92       -0.57     29.42 o 
  -7   0  16        5.53        0.20     21.06 o 
  -6   0  16        3.26        9.17      6.11 o 
  -5   0  16      141.73      153.22     16.02 o 
  -4   0  16       30.48       25.42      5.72 o 
  -3   0  16      573.31      723.96     29.34 o 
  -2   0  16     1589.51     1601.79     69.01 o 
  -1   0  16     1823.69     1850.47    127.94 o 
   0   0  16     4818.49     5146.72    169.18 o 
   1   0  16     1006.07     1037.92     53.59 o 
   2   0  16      258.72      251.85     15.14 o 
   3   0  16      299.10      263.07     36.76 o 
   4   0  16     1005.60      978.10     44.70 o 
   5   0  16       36.89       32.96     10.16 o 
   6   0  16        0.31       -7.20     14.41 o 
   7   0  16      401.04      383.29     35.91 o 
  -8   1  16       98.11      127.26     55.64 o 
  -7   1  16        0.49       11.57      8.88 o 
  -6   1  16      103.36      131.15     22.25 o 
  -5   1  16      123.74      191.06     31.16 o 
  -4   1  16      108.45      125.30     18.63 o 
  -3   1  16      484.38      497.92     26.18 o 
  -2   1  16     1646.83     1599.73     54.07 o 
  -1   1  16      243.12      279.36     27.31 o 
   0   1  16      695.78      594.54     26.32 o 
   1   1  16     1703.06     1882.83     45.94 o 
   2   1  16        3.02        3.88      3.22 o 
   3   1  16      313.09      329.54     13.12 o 
   4   1  16     1611.02     1700.58     69.18 o 
   5   1  16       38.69       12.15      8.17 o 
   6   1  16        0.04        9.69     10.46 o 
   7   1  16       12.76        9.26      7.25 o 
  -8   2  16        5.15       12.07      8.94 o 
  -7   2  16      203.56      217.96     42.24 o 
  -6   2  16      349.77      360.75     58.69 o 
  -5   2  16       29.90       19.66      8.94 o 
  -4   2  16      139.04      186.67     37.02 o 
  -3   2  16        9.15       18.92      9.27 o 
  -2   2  16      704.45      733.52     37.21 o 
  -1   2  16      489.80      389.01     29.05 o 
   0   2  16        9.66        7.78      4.03 o 
   1   2  16      329.06      380.65    130.54 o 
   2   2  16       27.08       27.43      7.12 o 
   3   2  16      497.10      570.07     31.41 o 
   4   2  16       12.08       13.16      5.61 o 
   5   2  16        7.94        4.77      6.18 o 
   6   2  16        9.54       20.57     30.81 o 
   7   2  16        0.03      -14.01     28.03 o 
  -8   3  16       39.40       32.54     14.05 o 
  -7   3  16        5.42       17.14     10.04 o 
  -6   3  16       21.22        9.53     11.71 o 
  -5   3  16      100.64      108.75     26.27 o 
  -4   3  16     1579.81     1550.03     52.88 o 
  -3   3  16     1540.43     1448.11     78.98 o 
  -2   3  16        4.32       11.57      7.92 o 
  -1   3  16      616.47      650.10     30.06 o 
   0   3  16       28.30       28.96      6.17 o 
   1   3  16      727.98      631.43     51.72 o 
   2   3  16      982.82     1015.12     93.01 o 
   3   3  16      579.48      609.15     61.41 o 
   4   3  16      347.69      370.90     76.79 o 
   5   3  16        4.24       14.41     11.64 o 
   6   3  16       89.75      119.73     39.99 o 
  -7   4  16       44.31       58.72     18.47 o 
  -6   4  16       76.72      118.38     23.84 o 
  -5   4  16        0.06        8.00     12.13 o 
  -4   4  16       54.80       53.11     11.61 o 
  -3   4  16     1411.98     1474.72     83.59 o 
  -2   4  16      199.09      214.36     35.72 o 
  -1   4  16      224.48      230.25     18.60 o 
   0   4  16     1777.60     1865.99     81.37 o 
   1   4  16      860.99      905.34    189.95 o 
   2   4  16     1284.30     1468.32    103.75 o 
   3   4  16      231.97      206.41     45.92 o 
   4   4  16      144.06      140.15     31.67 o 
   5   4  16        6.12        3.26      5.08 o 
   6   4  16      170.21      146.19     54.41 o 
  -7   5  16        0.08       17.44     14.43 o 
  -6   5  16        1.69       16.04      9.62 o 
  -5   5  16      421.17      551.33     51.24 o 
  -4   5  16      130.05      117.61     22.10 o 
  -3   5  16      526.40      524.17     55.54 o 
  -2   5  16      204.22      211.01     32.02 o 
  -1   5  16     1716.81     1824.80    101.79 o 
   0   5  16        3.30        6.89      4.54 o 
   1   5  16      306.94      268.65     51.84 o 
   2   5  16      204.78      221.29     43.85 o 
   3   5  16        4.55       19.10     11.26 o 
   4   5  16        6.19       11.72     11.52 o 
   5   5  16        3.06       25.98     34.42 o 
  -6   6  16      121.30       99.62     27.76 o 
  -5   6  16      606.06      625.05     37.70 o 
  -4   6  16       16.42       38.07     13.43 o 
  -3   6  16      174.87      173.95     27.68 o 
  -2   6  16      534.39      591.68     57.64 o 
  -1   6  16      308.73      316.25     26.64 o 
   0   6  16        3.51       19.95     14.08 o 
   1   6  16       19.42       31.93     18.51 o 
   2   6  16      133.02      187.66     45.89 o 
   3   6  16      449.25      476.73    111.44 o 
   4   6  16      331.70      280.18    143.33 o 
  -4   7  16       35.94       65.02     14.40 o 
  -3   7  16       69.25       60.80     19.40 o 
  -2   7  16       16.25       16.54      6.48 o 
  -1   7  16        2.14        6.72     15.00 o 
   0   7  16      308.41      370.65     86.54 o 
   1   7  16       28.11       57.69     29.50 o 
   2   7  16       73.82       57.78     23.28 o 
  -1   8  16      116.81       99.65     53.76 o 
  -1  -8  17       11.55       21.47     16.47 o 
   0  -8  17       54.94       75.88     32.70 o 
   1  -8  17       58.76       43.19     21.47 o 
   2  -8  17        0.52       17.80     12.26 o 
   3  -8  17      155.85      182.05     67.06 o 
  -4  -7  17        0.24       15.57     26.31 o 
  -3  -7  17        0.61       19.42     17.05 o 
  -2  -7  17      406.86      354.75    145.54 o 
  -1  -7  17       13.79       21.25     12.35 o 
   0  -7  17        3.64       16.31     12.05 o 
   1  -7  17      173.73      183.44     37.04 o 
   2  -7  17      137.46      121.02     59.29 o 
   3  -7  17      203.74      223.54     36.40 o 
   4  -7  17      108.93      134.67     33.30 o 
   5  -7  17      509.78      466.06     48.42 o 
  -5  -6  17       20.60       22.62     29.75 o 
  -4  -6  17        3.01       10.90     20.16 o 
  -3  -6  17        3.97       20.57     29.83 o 
  -2  -6  17       10.70        6.08     12.92 o 
  -1  -6  17     1307.50     1439.41     89.90 o 
   0  -6  17      501.59      504.11     92.50 o 
   1  -6  17       98.82       88.74     31.39 o 
   2  -6  17      394.86      401.54    127.84 o 
   3  -6  17       30.99       30.74     14.10 o 
   4  -6  17        0.18       10.30     12.94 o 
   5  -6  17        8.84       24.07     14.35 o 
   6  -6  17       27.08       19.21      9.92 o 
  -6  -5  17        0.88       34.01     12.54 o 
  -5  -5  17        4.16       29.09     22.95 o 
  -3  -5  17      268.38      376.47    116.61 o 
  -2  -5  17        6.13        8.36      4.53 o 
  -1  -5  17     1380.52     1515.98    107.71 o 
   0  -5  17       93.75       93.52     24.16 o 
   1  -5  17      879.35      931.17    102.02 o 
   2  -5  17       24.74       28.19     13.40 o 
   3  -5  17      107.97      124.42     26.08 o 
   4  -5  17      957.91      973.10     54.28 o 
   5  -5  17       75.43      122.37     26.58 o 
   6  -5  17      110.08       97.17     28.70 o 
  -7  -4  17       16.42       15.39     12.54 o 
  -6  -4  17        2.21        5.65     13.33 o 
  -5  -4  17       16.25       37.78     31.71 o 
  -4  -4  17       46.56       52.86     26.06 o 
  -3  -4  17      200.07      258.46     77.36 o 
  -2  -4  17      634.36      653.76     35.77 o 
  -1  -4  17      116.65      135.77     24.96 o 
   0  -4  17     1299.32     1311.58     68.59 o 
   1  -4  17     1825.36     1799.24     89.24 o 
   2  -4  17      239.16      230.30     59.72 o 
   3  -4  17       73.85       84.05     25.37 o 
   4  -4  17        0.13       13.66     13.77 o 
   5  -4  17        0.33       15.14     11.78 o 
   6  -4  17       32.68       35.55      8.02 o 
   7  -4  17       38.34       22.76     18.69 o 
  -7  -3  17        0.02       11.49     14.19 o 
  -6  -3  17       23.47       36.88     13.58 o 
  -5  -3  17      454.14      620.18     99.95 o 
  -4  -3  17       38.52       32.41     17.14 o 
  -3  -3  17       12.34       25.16     16.88 o 
  -2  -3  17      950.53     1025.00     60.89 o 
  -1  -3  17      101.39      116.95     21.81 o 
   0  -3  17      459.98      498.84     25.66 o 
   1  -3  17       10.16       -1.24     13.31 o 
   2  -3  17     1618.06     1436.14     75.94 o 
   3  -3  17      280.39      271.83     50.51 o 
   4  -3  17        0.11       19.19      9.55 o 
   5  -3  17      366.94      412.78     77.86 o 
   6  -3  17       54.80       95.28     30.50 o 
   7  -3  17       60.10       48.01     19.31 o 
  -8  -2  17       25.34       86.95     44.91 o 
  -7  -2  17      463.34      540.76     48.80 o 
  -6  -2  17        1.00       10.79     11.60 o 
  -5  -2  17       42.20       59.85     20.21 o 
  -4  -2  17      410.23      507.77     47.66 o 
  -3  -2  17     1759.75     1819.59    222.24 o 
  -2  -2  17       67.46       59.44      8.49 o 
  -1  -2  17     1199.12     1173.14     46.20 o 
   0  -2  17     2852.80     3036.56    106.68 o 
   1  -2  17      184.74      165.13     35.25 o 
   2  -2  17       44.38       20.86     10.04 o 
   3  -2  17      264.35      331.12     51.35 o 
   4  -2  17      283.86      313.80     64.31 o 
   5  -2  17       18.60        8.32     10.99 o 
   6  -2  17       35.53       27.53     13.81 o 
   7  -2  17       21.59       15.71     17.71 o 
  -8  -1  17        0.54       29.26     19.26 o 
  -7  -1  17       95.68      127.02     28.73 o 
  -6  -1  17      516.11      784.61    109.00 o 
  -5  -1  17     2029.07     2515.50    168.19 o 
  -4  -1  17      237.29      285.97     60.12 o 
  -3  -1  17      268.80      279.47     31.98 o 
  -2  -1  17      360.35      356.30     13.91 o 
  -1  -1  17        0.01       -3.55      7.11 o 
   0  -1  17        6.60        6.96      4.80 o 
   1  -1  17     3164.69     3462.89     98.21 o 
   2  -1  17      950.81      991.23     51.76 o 
   3  -1  17     1431.65     1388.15     56.72 o 
   4  -1  17       49.38       65.32     12.39 o 
   5  -1  17       78.78       41.48     15.02 o 
   6  -1  17        3.85       14.74      9.43 o 
   7  -1  17      262.28      280.25     77.18 o 
  -8   0  17        0.32       13.60     18.60 o 
  -7   0  17       12.38       38.88     12.37 o 
  -6   0  17      193.59      205.40     19.38 o 
  -5   0  17       15.01       30.72     10.05 o 
  -4   0  17      444.91      494.51     18.89 o 
  -3   0  17      629.00      655.75     29.01 o 
  -2   0  17     2568.17     2559.23     53.12 o 
  -1   0  17       74.31       78.47      9.85 o 
   0   0  17       22.15       28.23      5.91 o 
   1   0  17       62.34       66.14     13.33 o 
   2   0  17        2.20        2.97      9.28 o 
   3   0  17      202.67      238.47     40.40 o 
   4   0  17      194.04      218.83     38.19 o 
   5   0  17     1661.49     1679.50     57.08 o 
   6   0  17      445.11      485.34     36.88 o 
   7   0  17        0.54       12.69     11.69 o 
  -8   1  17      289.77      343.36    151.85 o 
  -7   1  17      300.60      397.09     32.49 o 
  -6   1  17      640.74      664.84     34.29 o 
  -5   1  17      270.62      281.00     28.10 o 
  -4   1  17     2487.91     2639.75     90.60 o 
  -3   1  17      123.15      112.36     15.83 o 
  -2   1  17       16.56        7.65      4.28 o 
  -1   1  17     3941.23     3706.93    300.49 o 
   0   1  17      153.68      147.24     23.97 o 
   1   1  17       16.17       18.86      6.70 o 
   2   1  17     1763.54     1949.55     75.10 o 
   3   1  17      303.56      321.69     14.36 o 
   4   1  17      779.90      796.47     48.12 o 
   5   1  17       12.63       18.01      8.22 o 
   6   1  17        2.44       12.90      9.42 o 
   7   1  17      218.53      255.84    135.38 o 
  -8   2  17      256.85      303.12    141.20 o 
  -7   2  17        9.08        6.55      6.44 o 
  -6   2  17      630.80      727.76     38.34 o 
  -5   2  17      200.05      253.37     37.27 o 
  -4   2  17     1510.64     1544.49     65.73 o 
  -3   2  17      500.06      516.24     35.35 o 
  -2   2  17        7.03        5.43      7.93 o 
  -1   2  17      685.52      655.55     26.68 o 
   0   2  17       53.05       32.90      7.20 o 
   1   2  17     2001.50     1988.77    101.00 o 
   2   2  17      482.99      472.68     36.51 o 
   3   2  17      883.85      888.46     67.65 o 
   4   2  17      343.71      365.33     36.43 o 
   5   2  17      478.72      445.86     35.18 o 
   6   2  17      215.06      238.71     89.32 o 
   7   2  17      537.67      628.05    173.98 o 
  -8   3  17       68.11       85.76     24.37 o 
  -7   3  17       21.93       24.46      9.22 o 
  -6   3  17      370.26      442.84     78.58 o 
  -5   3  17       87.67       75.27     21.64 o 
  -4   3  17       28.37       50.29     13.86 o 
  -3   3  17       33.15       40.48     11.46 o 
  -2   3  17       89.73      120.58     19.83 o 
  -1   3  17     1104.87     1004.13     32.53 o 
   0   3  17      178.05      172.49      9.26 o 
   1   3  17      889.97      902.29    133.14 o 
   2   3  17      969.13     1087.11     62.64 o 
   3   3  17       59.61       88.14     23.95 o 
   4   3  17      236.33      304.39     52.03 o 
   5   3  17      621.83      704.38     38.64 o 
   6   3  17       12.31       26.80     13.36 o 
  -7   4  17        8.13       24.05      9.74 o 
  -6   4  17        0.28       17.32      9.60 o 
  -5   4  17      360.02      431.11     60.14 o 
  -4   4  17        1.14       17.37      6.96 o 
  -3   4  17      145.25      114.67     20.80 o 
  -2   4  17      192.65      187.94     40.40 o 
  -1   4  17      254.49      261.84     31.00 o 
   0   4  17      473.42      452.93     35.48 o 
   1   4  17     1814.45     1831.72     74.23 o 
   2   4  17      713.73      807.20    129.30 o 
   3   4  17       38.28       52.10     17.86 o 
   4   4  17        1.83        4.94     18.30 o 
   5   4  17      299.37      278.94     26.45 o 
   6   4  17      541.70      508.24    206.34 o 
  -6   5  17       16.39       20.58     11.70 o 
  -5   5  17        2.55       10.44      9.83 o 
  -4   5  17      365.50      436.02     63.45 o 
  -3   5  17       17.23       50.66     15.45 o 
  -2   5  17       94.92       94.20     17.41 o 
  -1   5  17        6.17        6.52      6.64 o 
   0   5  17     1442.06     1362.44     51.14 o 
   1   5  17       70.01       69.23     27.09 o 
   2   5  17      479.27      612.83     74.04 o 
   3   5  17     1082.54     1108.16    108.27 o 
   4   5  17      304.21      307.32     83.59 o 
   5   5  17       53.28       73.20     28.37 o 
  -6   6  17      254.88      163.07     44.05 o 
  -5   6  17        3.34       22.58     18.17 o 
  -4   6  17       11.86       17.33      8.18 o 
  -3   6  17       20.09       28.90     10.68 o 
  -2   6  17      486.54      513.76     51.08 o 
  -1   6  17       23.77       36.25     11.43 o 
   0   6  17      650.07      730.02     82.53 o 
   1   6  17      262.28      292.33     58.80 o 
   2   6  17      151.58      155.37     37.79 o 
   3   6  17       16.15       35.99     23.66 o 
   4   6  17      521.83      439.90    173.32 o 
  -4   7  17       49.38       40.48     16.19 o 
  -3   7  17       68.16       63.05     17.66 o 
  -2   7  17      401.06      374.11    101.12 o 
  -1   7  17      505.07      509.29    126.63 o 
   0   7  17        0.68       33.86     21.22 o 
   1   7  17       13.30       22.71     21.43 o 
   2   7  17      233.93      184.89     92.31 o 
  -2  -8  18       18.23       12.95     27.86 o 
  -1  -8  18      116.70      121.69     86.54 o 
   0  -8  18      290.01      330.03     75.51 o 
   1  -8  18      202.22      150.46     90.06 o 
   2  -8  18       45.09       30.71     26.97 o 
   3  -8  18        3.41       11.84     12.75 o 
  -4  -7  18      279.55      335.00    183.97 o 
  -3  -7  18      259.44      276.25     94.16 o 
  -2  -7  18       16.86       58.35     33.19 o 
  -1  -7  18       50.74       42.49     13.88 o 
   0  -7  18       24.47       38.75     18.86 o 
   1  -7  18       16.97        3.89     15.49 o 
   2  -7  18       67.29       80.83     41.69 o 
   3  -7  18      107.51      124.77     32.23 o 
   4  -7  18        0.32        8.56      7.82 o 
   5  -7  18        0.71       11.84     16.73 o 
  -5  -6  18       39.73       48.51     45.32 o 
  -4  -6  18       90.17       77.44     33.52 o 
  -3  -6  18      745.26      950.10    246.01 o 
  -2  -6  18      287.82      292.09     21.57 o 
  -1  -6  18      547.42      544.19     36.92 o 
   0  -6  18        2.39        7.71     10.48 o 
   1  -6  18       74.50       86.06     25.31 o 
   2  -6  18     1132.16     1134.65    125.38 o 
   3  -6  18      129.76      113.95     30.25 o 
   4  -6  18      111.08      120.13     32.82 o 
   5  -6  18      133.05      139.99     34.67 o 
   6  -6  18       71.78       68.86     20.91 o 
  -6  -5  18       37.89       53.76     29.91 o 
  -5  -5  18       68.30      103.25     68.18 o 
  -4  -5  18        6.07       37.45     32.12 o 
  -3  -5  18      493.08      551.18    177.50 o 
  -2  -5  18       45.10       33.97     12.41 o 
  -1  -5  18       27.41       21.84     15.25 o 
   0  -5  18       33.77       43.64     18.29 o 
   1  -5  18      538.03      485.05    102.35 o 
   2  -5  18      191.58      151.79     44.74 o 
   3  -5  18        1.99        2.54     16.05 o 
   4  -5  18       72.22       85.80     19.54 o 
   5  -5  18        0.77       13.90     12.99 o 
   6  -5  18      175.38      181.22     41.12 o 
  -7  -4  18       99.15      104.65     43.14 o 
  -6  -4  18      137.50      140.14     73.13 o 
  -5  -4  18       63.96       42.61     27.86 o 
  -4  -4  18       66.40       78.42     28.93 o 
  -3  -4  18        7.05       30.24     26.31 o 
  -2  -4  18      240.61      261.27     14.62 o 
  -1  -4  18      665.56      635.32     36.58 o 
   0  -4  18      927.51     1093.06     64.86 o 
   1  -4  18      140.34      129.95     34.84 o 
   2  -4  18        1.75       -4.30     16.53 o 
   3  -4  18     6089.99     6187.81    165.57 o 
   4  -4  18      760.14      737.77     62.20 o 
   5  -4  18       23.15       38.69     15.07 o 
   6  -4  18      183.58      177.76     48.92 o 
   7  -4  18       80.05       98.30     63.39 o 
  -7  -3  18      339.72      378.60     95.57 o 
  -6  -3  18      521.35      634.44     44.05 o 
  -5  -3  18      111.23      207.00     43.38 o 
  -4  -3  18        2.32        3.56     15.69 o 
  -3  -3  18      392.29      498.00    156.19 o 
  -2  -3  18      838.51      791.72     68.07 o 
  -1  -3  18       99.41       85.74     17.06 o 
   0  -3  18     1947.18     2118.61    121.97 o 
   1  -3  18      174.14      186.48     32.81 o 
   2  -3  18      221.22      234.08     43.84 o 
   3  -3  18      469.68      423.03     70.47 o 
   4  -3  18       14.22       -4.76      9.51 o 
   5  -3  18      683.06      640.19     37.38 o 
   6  -3  18        0.03       12.84     13.31 o 
   7  -3  18      216.71      196.81     62.07 o 
  -7  -2  18       47.58       42.10     13.59 o 
  -6  -2  18       28.71       40.15     15.59 o 
  -5  -2  18      240.55      346.11     72.54 o 
  -4  -2  18       30.77       61.05     20.08 o 
  -3  -2  18      547.60      587.10     49.42 o 
  -2  -2  18        4.28        3.99      4.19 o 
  -1  -2  18     2327.65     2298.52     55.11 o 
   0  -2  18      266.01      285.43     16.35 o 
   1  -2  18        0.25        5.64      9.31 o 
   2  -2  18      983.47      898.29     49.58 o 
   3  -2  18      558.52      497.13     34.84 o 
   4  -2  18     5282.38     5472.58    152.07 o 
   5  -2  18     2029.36     1883.94     95.58 o 
   6  -2  18      538.10      563.79     44.38 o 
   7  -2  18       32.30       -2.55     17.04 o 
  -8  -1  18        1.86       30.98     18.11 o 
  -7  -1  18        0.03        0.34     12.33 o 
  -6  -1  18      510.37      592.01     49.29 o 
  -5  -1  18       28.68       50.03     19.07 o 
  -4  -1  18        1.91       14.03      9.96 o 
  -3  -1  18        0.07       -1.04      4.49 o 
  -2  -1  18     2317.88     2397.64     78.46 o 
  -1  -1  18    10040.83     9583.04    202.65 o 
   0  -1  18      195.99      245.21     32.81 o 
   1  -1  18        1.16        9.43     13.49 o 
   2  -1  18      221.06      251.09     60.46 o 
   3  -1  18      399.76      397.38     21.71 o 
   4  -1  18       10.54        7.90      8.56 o 
   5  -1  18       25.46       51.80     15.61 o 
   6  -1  18      234.93      278.39     70.43 o 
   7  -1  18      167.19      157.50     39.40 o 
  -8   0  18      231.14      171.93     89.73 o 
  -7   0  18        9.93       13.40     21.39 o 
  -6   0  18       87.72       63.46     16.93 o 
  -5   0  18        0.20       11.66      6.39 o 
  -4   0  18      803.73      765.64     30.90 o 
  -3   0  18     2257.41     2265.51     74.43 o 
  -2   0  18      107.98      128.62     17.68 o 
  -1   0  18       64.48       77.39     11.11 o 
   0   0  18     3099.97     3110.75    162.97 o 
   1   0  18     4675.96     4923.56    112.89 o 
   2   0  18       43.01       53.02     11.67 o 
   3   0  18      524.51      485.80     46.72 o 
   4   0  18     1708.09     1761.16     55.17 o 
   5   0  18      466.67      416.94     31.08 o 
   6   0  18       59.84       18.32     12.42 o 
   7   0  18      250.94      199.39     76.14 o 
  -8   1  18       24.80        0.00     34.99 o 
  -7   1  18      254.44      210.75     51.24 o 
  -6   1  18      371.42      428.11     24.26 o 
  -5   1  18      718.00      679.48     37.25 o 
  -4   1  18      268.64      216.17     29.63 o 
  -3   1  18      831.51      857.99     47.66 o 
  -2   1  18        2.32        9.48      4.96 o 
  -1   1  18       47.37       70.62      9.17 o 
   0   1  18     3839.58     4011.54    159.40 o 
   1   1  18      976.10     1167.69     47.12 o 
   2   1  18      789.80      694.64     28.50 o 
   3   1  18      670.93      737.39     40.32 o 
   4   1  18      112.13      138.06     26.89 o 
   5   1  18       76.11       49.93     15.52 o 
   6   1  18       46.38       62.54     19.80 o 
   7   1  18        6.01       30.48     26.47 o 
  -8   2  18        0.12        8.77     20.57 o 
  -7   2  18      125.21       97.25     18.56 o 
  -6   2  18      224.30      278.60     45.10 o 
  -5   2  18     1214.33     1246.42     60.34 o 
  -4   2  18       66.15       76.40     19.06 o 
  -3   2  18      165.00      178.12     23.44 o 
  -2   2  18      558.17      580.59     38.21 o 
  -1   2  18      284.92      282.06     28.93 o 
   0   2  18       47.43       29.98      7.26 o 
   1   2  18      902.61      768.04    118.95 o 
   2   2  18      919.87      917.04     97.68 o 
   3   2  18       28.07       30.05     11.59 o 
   4   2  18       28.33       42.51     12.14 o 
   5   2  18      770.68      781.32     62.87 o 
   6   2  18      383.87      382.29    103.34 o 
   7   2  18        9.84      -12.87     25.73 o 
  -7   3  18       84.25       64.43     14.87 o 
  -6   3  18       12.62       13.33      9.74 o 
  -5   3  18      104.22       99.26     19.14 o 
  -4   3  18     5117.12     5200.24   1100.44 o 
  -3   3  18     1221.03     1120.72     50.40 o 
  -2   3  18      523.76      557.52     47.77 o 
  -1   3  18      742.55      706.10     38.18 o 
   0   3  18      514.68      447.70     80.65 o 
   1   3  18      831.45      906.86     72.72 o 
   2   3  18       64.41       66.80     21.21 o 
   3   3  18      112.45       82.09     71.54 o 
   4   3  18      506.54      609.08     97.39 o 
   5   3  18       12.97       17.60     10.95 o 
   6   3  18      630.73      553.88    201.26 o 
  -7   4  18       19.15       16.08      7.05 o 
  -6   4  18      232.62      218.45     35.73 o 
  -5   4  18       75.78       55.69     13.66 o 
  -4   4  18      383.58      399.71     64.89 o 
  -3   4  18      122.65      105.47     25.07 o 
  -2   4  18     5771.86     5757.74    153.64 o 
  -1   4  18        0.78        8.86      4.10 o 
   0   4  18      995.99      929.03     56.04 o 
   1   4  18       50.04       47.37     26.07 o 
   2   4  18       61.48       81.91     23.37 o 
   3   4  18      185.81      168.91     58.29 o 
   4   4  18       28.29       31.27     18.48 o 
   5   4  18       25.95       25.80     13.26 o 
   6   4  18        6.30       -3.28     26.55 o 
  -6   5  18      471.70      574.60     53.46 o 
  -5   5  18        0.88       -1.06     12.77 o 
  -4   5  18       76.66       72.42     15.96 o 
  -3   5  18      738.86      765.80     48.31 o 
  -2   5  18     1716.94     1684.86     70.00 o 
  -1   5  18      312.14      329.42     40.99 o 
   0   5  18     1063.12     1041.43    194.67 o 
   1   5  18      659.45      646.48    112.35 o 
   2   5  18      175.53      199.28     47.02 o 
   3   5  18      172.48      175.43     33.53 o 
   4   5  18       86.10       79.35     26.74 o 
   5   5  18      104.19      106.44     34.50 o 
  -5   6  18       19.95       15.39     11.47 o 
  -4   6  18      529.56      506.36     84.73 o 
  -3   6  18       20.64       36.76     10.90 o 
  -2   6  18      132.34       87.59     33.18 o 
  -1   6  18      148.45      137.69     25.36 o 
   0   6  18       17.49       30.85     18.38 o 
   1   6  18      117.84      134.48     34.54 o 
   2   6  18      290.53      235.51     59.68 o 
   3   6  18      751.23      852.96     56.14 o 
  -4   7  18        6.63       17.31     12.59 o 
  -3   7  18       57.38       64.34     37.24 o 
  -2   7  18      245.59      292.14     80.47 o 
  -1   7  18        1.32        5.74     16.14 o 
   0   7  18       24.89        9.29     18.87 o 
   1   7  18       12.53       31.27     28.97 o 
   2   7  18       58.26       31.33     30.44 o 
  -2  -8  19       68.02       21.80     17.78 o 
   0  -8  19        0.03        5.49     16.96 o 
   1  -8  19      720.37      738.36     59.60 o 
   2  -8  19      215.37      186.10     46.93 o 
   3  -8  19       27.41       24.05     12.97 o 
  -4  -7  19       78.68       79.41     56.22 o 
  -3  -7  19       27.07       25.98     26.96 o 
  -2  -7  19      755.11     1093.27    111.29 o 
  -1  -7  19       88.68       85.38     29.03 o 
   0  -7  19        2.00        5.92     11.82 o 
   1  -7  19      186.84      197.87     43.99 o 
   2  -7  19        0.17       17.70     18.60 o 
   3  -7  19       10.24       17.72     16.92 o 
   4  -7  19        3.39       -4.03     15.76 o 
  -5  -6  19        0.39       18.19     17.21 o 
  -4  -6  19       49.85       39.42     20.32 o 
  -3  -6  19        2.72       35.65     36.38 o 
  -2  -6  19        6.98       25.85     13.77 o 
  -1  -6  19        0.50       20.41     16.46 o 
   0  -6  19      417.31      452.58     47.82 o 
   1  -6  19      230.27      265.85     79.90 o 
   2  -6  19     1421.43     1465.45    147.03 o 
   3  -6  19      872.41     1001.08     49.20 o 
   4  -6  19      144.06      112.99     35.85 o 
   5  -6  19        1.32        6.29     15.10 o 
  -6  -5  19        5.99       13.19     23.36 o 
  -5  -5  19        7.90       20.49     24.09 o 
  -4  -5  19      306.71      427.03     95.55 o 
  -3  -5  19      577.41      530.12    151.69 o 
  -2  -5  19       49.53       50.53     19.19 o 
  -1  -5  19     1679.81     1965.25    135.24 o 
   0  -5  19      575.08      535.26     54.14 o 
   1  -5  19      794.07      752.52     88.71 o 
   2  -5  19       49.41       75.10     30.86 o 
   3  -5  19      241.59      315.39     56.14 o 
   4  -5  19        0.04        9.18     10.62 o 
   5  -5  19       13.60       44.28     16.35 o 
   6  -5  19        0.93        2.63     16.23 o 
  -6  -4  19      130.40       97.52     39.42 o 
  -5  -4  19      129.93       56.87     31.14 o 
  -4  -4  19        0.89       -0.33     13.44 o 
  -3  -4  19      322.68      399.74    133.90 o 
  -2  -4  19      172.63      149.79      8.75 o 
  -1  -4  19      169.83      159.39     25.53 o 
   0  -4  19       54.60      118.98     31.71 o 
   1  -4  19     2709.11     2920.79    199.13 o 
   2  -4  19     1911.22     1934.15    108.74 o 
   3  -4  19       52.92       48.35     16.81 o 
   4  -4  19      466.47      416.87     53.04 o 
   5  -4  19      124.22       83.68     19.99 o 
   6  -4  19        1.41        1.56     14.60 o 
   7  -4  19      104.44      109.00     48.77 o 
  -7  -3  19       70.04       43.60     15.61 o 
  -6  -3  19       15.48       18.85     14.75 o 
  -5  -3  19      501.49      560.17    102.43 o 
  -4  -3  19      675.86      605.57    117.05 o 
  -3  -3  19       37.28       51.46     39.58 o 
  -2  -3  19      812.95      850.72     49.55 o 
  -1  -3  19     1933.62     1936.82     83.73 o 
   0  -3  19      333.46      376.61     41.65 o 
   1  -3  19        6.39       20.05      9.67 o 
   2  -3  19      103.91      113.14     27.23 o 
   3  -3  19       10.41        1.94     14.13 o 
   4  -3  19     1066.98     1073.58     73.79 o 
   5  -3  19      474.80      478.63     43.49 o 
   6  -3  19        7.14       35.34     17.84 o 
   7  -3  19       31.11       34.00     21.94 o 
  -7  -2  19      569.84      479.02     60.56 o 
  -6  -2  19      168.44       99.31     30.35 o 
  -5  -2  19       39.55       97.65     24.37 o 
  -4  -2  19      123.27      118.69     37.49 o 
  -3  -2  19      550.01      525.13     88.71 o 
  -2  -2  19       48.45       32.91      7.83 o 
  -1  -2  19        3.40        5.74      5.08 o 
   0  -2  19      159.88      149.23     26.05 o 
   1  -2  19     1355.59     1321.80     67.24 o 
   2  -2  19     1055.93      974.95     59.04 o 
   3  -2  19     1379.82     1395.19     59.89 o 
   4  -2  19      255.18      242.11     48.93 o 
   5  -2  19        9.60       19.94      8.75 o 
   6  -2  19      373.32      468.10     99.16 o 
   7  -2  19      426.12      440.54     52.92 o 
  -8  -1  19        4.49        7.79     21.55 o 
  -7  -1  19        0.09       -6.31     27.53 o 
  -6  -1  19      157.50      128.54     31.10 o 
  -5  -1  19     1173.23     1050.43     96.85 o 
  -4  -1  19       93.26      199.02     40.89 o 
  -3  -1  19     1117.95     1182.31     40.96 o 
  -2  -1  19        1.19        7.96      4.59 o 
  -1  -1  19        4.04      -10.02     20.05 o 
   0  -1  19       38.16       51.73     11.36 o 
   1  -1  19      769.77      742.68    100.02 o 
   2  -1  19      111.52      152.65     36.68 o 
   3  -1  19      352.21      370.13     37.63 o 
   4  -1  19     1136.75     1111.18     34.71 o 
   5  -1  19       66.69       66.03     21.78 o 
   6  -1  19        0.12       -5.53     13.93 o 
   7  -1  19       26.33       24.81     16.01 o 
  -8   0  19       23.05       31.88     23.03 o 
  -7   0  19        0.01       -1.81     12.46 o 
  -6   0  19       97.25      113.38     13.00 o 
  -5   0  19      371.39      302.68     20.25 o 
  -4   0  19       51.74       65.48     13.00 o 
  -3   0  19      549.03      600.94     36.66 o 
  -2   0  19       49.05       58.43      8.63 o 
  -1   0  19       75.28       66.03     12.27 o 
   0   0  19       54.85       43.32     11.94 o 
   1   0  19        1.42       -3.55      7.11 o 
   2   0  19        0.02        4.19      4.88 o 
   3   0  19     1394.33     1413.19     60.01 o 
   4   0  19      320.90      293.49     21.97 o 
   5   0  19      789.42      755.74     37.82 o 
   6   0  19       65.31       74.57     24.75 o 
   7   0  19      131.31      158.25     46.29 o 
  -8   1  19      401.31      359.01    116.12 o 
  -7   1  19      276.58      229.95     60.74 o 
  -6   1  19        0.20       13.12      8.97 o 
  -5   1  19      950.84     1042.17     70.11 o 
  -4   1  19      899.89      979.48     54.95 o 
  -3   1  19       23.57       19.73      8.11 o 
  -2   1  19      891.00      979.89     49.12 o 
  -1   1  19      920.55      869.55     32.63 o 
   0   1  19       41.99       25.95      7.06 o 
   1   1  19       14.40       14.26      3.72 o 
   2   1  19     2268.67     2312.53     74.86 o 
   3   1  19       85.26       95.70     19.57 o 
   4   1  19      128.77      121.40     20.87 o 
   5   1  19      128.97      117.36     29.62 o 
   6   1  19       59.63      128.90     44.17 o 
   7   1  19      135.43      158.00     49.50 o 
  -7   2  19       18.40       33.99     10.66 o 
  -6   2  19     1154.79     1139.81     82.94 o 
  -5   2  19      217.87      210.89     36.55 o 
  -4   2  19      228.65      290.05     44.78 o 
  -3   2  19        1.10        9.73      6.16 o 
  -2   2  19     1195.33     1204.35     50.01 o 
  -1   2  19        2.34        8.61      5.96 o 
   0   2  19        4.07        7.65      5.31 o 
   1   2  19      803.78      909.18     77.13 o 
   2   2  19       87.36      108.91     32.58 o 
   3   2  19       77.39       99.42     19.55 o 
   4   2  19     1131.62     1210.18     72.46 o 
   5   2  19      246.34      223.24     38.93 o 
   6   2  19      503.88      509.22    120.95 o 
  -7   3  19        0.08       18.31     11.63 o 
  -6   3  19       79.02      112.93     24.52 o 
  -5   3  19       48.62       51.02     12.10 o 
  -4   3  19      221.41      225.27     38.01 o 
  -3   3  19        8.60       18.36      7.85 o 
  -2   3  19      407.31      423.21     40.55 o 
  -1   3  19      534.31      544.01     31.51 o 
   0   3  19     3490.08     3483.77    167.57 o 
   1   3  19      467.84      459.87     81.71 o 
   2   3  19      168.37      181.85     33.08 o 
   3   3  19       25.35       27.06      9.28 o 
   4   3  19      714.09      778.86     80.56 o 
   5   3  19      478.25      470.76     65.03 o 
   6   3  19        0.38      -13.48     26.96 o 
  -7   4  19       33.34       21.46      9.79 o 
  -6   4  19      132.97      184.96     38.59 o 
  -5   4  19       48.21       59.19     18.88 o 
  -4   4  19      176.59      165.74     30.93 o 
  -3   4  19      626.29      721.34     37.87 o 
  -2   4  19     1789.55     1638.17     94.06 o 
  -1   4  19      660.96      574.02     57.04 o 
   0   4  19      336.18      268.89     61.46 o 
   1   4  19        4.56        8.57     12.36 o 
   2   4  19      915.64      941.38     70.36 o 
   3   4  19      857.60      979.66     79.81 o 
   4   4  19        7.91       22.58     10.51 o 
   5   4  19      141.11      166.35     52.61 o 
  -6   5  19       17.45       16.05      9.99 o 
  -5   5  19        0.41       13.63      8.48 o 
  -4   5  19      668.23      763.68     49.04 o 
  -3   5  19      786.32      780.38     53.51 o 
  -2   5  19        4.25       19.89      9.71 o 
  -1   5  19       15.03       12.72      9.15 o 
   0   5  19     1785.54     1812.44     94.73 o 
   1   5  19       15.03       15.62     20.04 o 
   2   5  19      228.29      176.97     69.97 o 
   3   5  19      208.53      204.08     63.85 o 
   4   5  19       50.98       71.57     19.42 o 
  -5   6  19      126.49      126.78     32.39 o 
  -4   6  19        0.90       23.41     10.29 o 
  -3   6  19      143.80      123.44     29.02 o 
  -2   6  19       17.09       22.75     10.41 o 
  -1   6  19      105.51      111.53     33.89 o 
   0   6  19       91.17      113.56     26.54 o 
   1   6  19       29.34       35.41     14.67 o 
   2   6  19      531.13      637.02     75.11 o 
   3   6  19        0.42       13.57     13.27 o 
  -3   7  19      301.29      269.68     63.91 o 
  -2   7  19      254.06      254.78     69.08 o 
  -1   7  19        0.07       25.75     16.51 o 
   0   7  19        5.44       17.06     11.91 o 
   1   7  19      722.37      869.09    123.66 o 
   0  -8  20      220.29      230.11     69.96 o 
   1  -8  20       61.81       41.71     36.47 o 
   2  -8  20       98.61      103.29     25.95 o 
  -3  -7  20      145.95      125.38     46.38 o 
  -2  -7  20        2.01       17.62     32.12 o 
  -1  -7  20       63.26       40.78     18.65 o 
   0  -7  20      129.77      128.87     36.60 o 
   1  -7  20      250.69      232.81     64.75 o 
   2  -7  20      368.62      316.84     91.32 o 
   3  -7  20      177.37      224.02     56.80 o 
   4  -7  20       17.92       16.54      8.13 o 
  -5  -6  20       35.15       64.08     29.67 o 
  -4  -6  20       59.86       98.34     38.52 o 
  -3  -6  20        0.02       21.88     15.90 o 
  -2  -6  20        1.13       18.93     27.45 o 
  -1  -6  20      164.12      179.96     52.66 o 
   0  -6  20        3.27        9.90     11.46 o 
   1  -6  20      637.78      626.50     77.90 o 
   2  -6  20       67.00       40.35     19.32 o 
   3  -6  20        0.30       16.14     11.45 o 
   4  -6  20       31.99       55.16     22.97 o 
   5  -6  20       56.57       90.97     27.13 o 
  -6  -5  20       58.62       30.07     53.18 o 
  -5  -5  20      149.66      102.84     36.38 o 
  -4  -5  20       85.92       91.70     37.86 o 
  -3  -5  20        3.12        9.92     19.59 o 
  -2  -5  20       29.18       41.13     19.09 o 
  -1  -5  20       17.60       18.43      9.02 o 
   0  -5  20       18.30       -5.88     19.10 o 
   1  -5  20      182.92      214.92     44.84 o 
   2  -5  20     1855.58     2096.06    128.00 o 
   3  -5  20      565.75      634.51     59.90 o 
   4  -5  20      139.24      155.61     35.84 o 
   5  -5  20       65.30       65.59     22.39 o 
   6  -5  20        0.00        9.42     12.56 o 
  -6  -4  20       20.86       16.80     38.76 o 
  -5  -4  20       12.64       76.95     24.83 o 
  -4  -4  20       78.43       95.88     36.38 o 
  -3  -4  20        3.29      -10.98     29.17 o 
  -2  -4  20      180.31      138.95     17.89 o 
  -1  -4  20       16.74        7.38      4.15 o 
   0  -4  20       38.71       68.02     18.35 o 
   1  -4  20       27.81       27.90     11.71 o 
   2  -4  20       60.16       42.22     14.91 o 
   3  -4  20     1151.65     1180.77     73.43 o 
   4  -4  20       76.50       70.31     19.13 o 
   5  -4  20      314.04      312.40     36.83 o 
   6  -4  20      547.00      665.06     64.50 o 
  -7  -3  20        4.98       25.74     17.74 o 
  -6  -3  20       37.93       60.01     21.40 o 
  -5  -3  20       20.64       21.72      9.85 o 
  -4  -3  20       63.67       50.81     34.01 o 
  -3  -3  20        0.69       21.96     16.31 o 
  -2  -3  20      377.07      397.80     69.82 o 
  -1  -3  20      133.25      129.41     27.00 o 
   0  -3  20      597.25      627.18     58.63 o 
   1  -3  20       92.93       87.62     21.51 o 
   2  -3  20       22.03       15.46     10.51 o 
   3  -3  20     2672.81     2882.76     95.50 o 
   4  -3  20      118.98       94.59     25.38 o 
   5  -3  20      434.58      446.48     32.70 o 
   6  -3  20       18.82       14.17     14.28 o 
   7  -3  20        2.39       10.98     17.35 o 
  -7  -2  20        6.97       12.24     11.19 o 
  -6  -2  20       53.18       56.31     20.87 o 
  -5  -2  20      234.94      234.28     45.60 o 
  -4  -2  20        2.06       13.33     16.01 o 
  -3  -2  20      245.77      313.53     57.98 o 
  -2  -2  20     1363.45     1266.29     58.48 o 
  -1  -2  20       43.69       30.73      7.93 o 
   0  -2  20      281.41      248.61     22.50 o 
   1  -2  20      185.86      191.64     42.66 o 
   2  -2  20      172.33      227.94     45.09 o 
   3  -2  20      326.59      359.67     38.19 o 
   4  -2  20      898.11      901.83     82.45 o 
   5  -2  20       54.45       86.73     20.45 o 
   6  -2  20       20.53       14.40     16.72 o 
   7  -2  20        1.60       15.42     15.27 o 
  -7  -1  20       36.19       33.60     28.93 o 
  -6  -1  20        3.08       36.67     13.40 o 
  -5  -1  20       25.12        6.55     17.04 o 
  -4  -1  20      126.02      120.84     25.29 o 
  -3  -1  20      228.14      236.87     27.69 o 
  -2  -1  20      123.79      110.38     19.21 o 
  -1  -1  20      622.62      591.85     55.56 o 
   0  -1  20       24.20       22.20      9.57 o 
   1  -1  20      226.70      256.56     37.90 o 
   2  -1  20      383.22      352.16     25.76 o 
   3  -1  20      863.45      898.53     41.58 o 
   4  -1  20      618.04      554.04     28.77 o 
   5  -1  20       88.01       74.58     17.41 o 
   6  -1  20        3.98        8.44     12.87 o 
   7  -1  20       21.86       27.86     21.35 o 
  -8   0  20       65.75       60.81     34.58 o 
  -7   0  20      241.12      192.08     44.30 o 
  -6   0  20        1.12       12.58      9.01 o 
  -5   0  20      103.21       74.17     18.68 o 
  -4   0  20      698.85      569.33     40.14 o 
  -3   0  20      645.85      667.38     42.57 o 
  -2   0  20      385.09      354.36     27.92 o 
  -1   0  20       99.62       85.25     25.26 o 
   0   0  20      250.42      231.23     43.61 o 
   1   0  20      795.66      840.41     37.26 o 
   2   0  20       63.00       86.38     18.74 o 
   3   0  20        9.00       15.23      6.76 o 
   4   0  20       12.20       37.10     13.15 o 
   5   0  20      419.60      400.61     19.08 o 
   6   0  20       27.29       23.21      7.59 o 
   7   0  20        4.04       16.64     20.65 o 
  -8   1  20      129.75      107.27     41.22 o 
  -7   1  20       30.60       15.57     15.84 o 
  -6   1  20      186.56      154.06     28.34 o 
  -5   1  20        2.06        9.16      4.57 o 
  -4   1  20       63.11       36.17      8.27 o 
  -3   1  20      293.91      240.47     44.48 o 
  -2   1  20      291.29      318.50     42.77 o 
  -1   1  20      142.24      202.14     25.50 o 
   0   1  20     1731.29     1636.98     64.31 o 
   1   1  20        4.88       18.30     16.35 o 
   2   1  20       27.58       27.80      5.22 o 
   3   1  20      116.29       95.55     23.57 o 
   4   1  20      154.09      205.08     40.67 o 
   5   1  20       90.90       73.01     16.92 o 
   6   1  20      161.44      298.45     74.00 o 
   7   1  20      182.43      204.54     69.98 o 
  -7   2  20      615.78      695.48     47.52 o 
  -6   2  20      132.47       96.19     21.90 o 
  -5   2  20      908.92      918.52     46.11 o 
  -4   2  20       71.33       65.60     12.37 o 
  -3   2  20      887.05      798.18     47.87 o 
  -2   2  20      543.71      574.30     54.62 o 
  -1   2  20       22.60       28.43      6.67 o 
   0   2  20      137.91      114.04     24.98 o 
   1   2  20      199.80      334.50     56.86 o 
   2   2  20      788.77      844.98     64.33 o 
   3   2  20       32.54       38.80     12.62 o 
   4   2  20       30.99       35.82     14.50 o 
   5   2  20       60.61       56.35     24.12 o 
   6   2  20      837.46      807.27     63.43 o 
  -7   3  20      124.85       90.01     33.59 o 
  -6   3  20      198.18      273.05     40.24 o 
  -5   3  20     1698.47     1819.65    111.21 o 
  -4   3  20      280.74      286.39     45.51 o 
  -3   3  20      751.09      691.02    133.75 o 
  -2   3  20      243.39      213.77     33.82 o 
  -1   3  20     1216.27     1168.84     47.37 o 
   0   3  20      180.61      222.89     48.74 o 
   1   3  20        9.35        9.72     11.79 o 
   2   3  20        5.91       10.61     16.06 o 
   3   3  20       40.74       76.09     18.59 o 
   4   3  20       70.67       57.94     28.07 o 
   5   3  20       46.18       37.57     12.60 o 
   6   3  20      131.34      103.75     63.51 o 
  -7   4  20       67.36       51.78     15.66 o 
  -6   4  20       92.85       93.45     23.90 o 
  -5   4  20      262.79      280.79     45.63 o 
  -4   4  20       56.69       89.36     36.71 o 
  -3   4  20      215.57      272.47     37.87 o 
  -2   4  20       43.99       39.48     11.08 o 
  -1   4  20      682.42      603.60     46.49 o 
   0   4  20      652.46      793.00    160.27 o 
   1   4  20       46.64       30.20     12.44 o 
   2   4  20       94.08       62.12     26.22 o 
   3   4  20       37.44       20.78     11.09 o 
   4   4  20      249.05      208.52     68.96 o 
   5   4  20       55.69       50.04     19.05 o 
  -6   5  20        0.74        3.63      9.73 o 
  -5   5  20      245.93      209.43     48.86 o 
  -4   5  20      765.04      730.68     65.14 o 
  -3   5  20       11.14       10.88     15.16 o 
  -2   5  20      252.09      290.88     39.72 o 
  -1   5  20      614.06      567.44     28.97 o 
   0   5  20       68.95       66.91     24.17 o 
   1   5  20        1.09       12.11     14.70 o 
   2   5  20      384.88      363.14     81.52 o 
   3   5  20        7.52        9.24     15.20 o 
   4   5  20      245.85      254.82     62.69 o 
  -5   6  20      110.71      123.58     35.04 o 
  -4   6  20      208.27      163.95     37.10 o 
  -3   6  20      223.05      258.76     38.05 o 
  -2   6  20      208.78      227.35     55.47 o 
  -1   6  20      379.39      348.50     80.16 o 
   0   6  20       18.10       28.70     18.80 o 
   1   6  20        8.15       31.95     17.72 o 
   2   6  20      556.29      678.17     76.38 o 
   3   6  20       60.38       42.45     17.41 o 
  -3   7  20       56.51       45.70     19.26 o 
  -2   7  20      160.19      179.39     55.08 o 
  -1   7  20        0.18       -7.64     25.18 o 
   0   7  20       54.70       60.57     24.84 o 
   1   7  20      496.87      503.55    101.27 o 
  -1  -8  21        8.77       27.70     24.75 o 
   0  -8  21       44.77       45.29     27.54 o 
   1  -8  21      169.95      154.24     65.03 o 
   2  -8  21      186.89      157.62     66.87 o 
  -3  -7  21       74.65       80.80     40.15 o 
  -2  -7  21       11.24       35.48     22.78 o 
  -1  -7  21       19.59        4.34     25.32 o 
   0  -7  21       19.17       28.00     13.99 o 
   1  -7  21      501.08      535.93    130.49 o 
   2  -7  21       97.25      124.73     34.60 o 
   3  -7  21        0.70       14.81     14.73 o 
   4  -7  21       64.95       34.40     19.82 o 
  -5  -6  21      136.98      136.36     77.28 o 
  -4  -6  21      215.56      172.42     58.35 o 
  -3  -6  21       41.07       83.67     47.86 o 
  -2  -6  21      120.21      134.15     61.13 o 
  -1  -6  21      150.11      162.08     42.10 o 
   0  -6  21      153.95      169.17     50.23 o 
   1  -6  21      306.67      243.83     61.95 o 
   2  -6  21      569.34      556.50    105.69 o 
   3  -6  21      199.76      170.66     40.36 o 
   4  -6  21       48.47       61.63     19.31 o 
   5  -6  21      202.71      206.82     38.67 o 
  -5  -5  21       10.51       -4.51     15.65 o 
  -4  -5  21      123.53      161.76     57.45 o 
  -3  -5  21       31.90       17.45     26.31 o 
  -2  -5  21       27.54       21.48     11.40 o 
  -1  -5  21        0.31        7.82     13.98 o 
   0  -5  21      685.98      674.82     52.73 o 
   1  -5  21       33.58       13.94     12.98 o 
   2  -5  21       89.58      110.52     34.27 o 
   3  -5  21      213.30      193.20     37.24 o 
   4  -5  21      174.34      171.27     34.63 o 
   5  -5  21        2.19        6.99     11.84 o 
   6  -5  21      164.19      207.45     57.53 o 
  -6  -4  21      394.82      361.47    150.13 o 
  -5  -4  21      280.04      240.76    128.33 o 
  -4  -4  21       22.48       58.26     28.68 o 
  -3  -4  21      220.87      270.84    104.32 o 
  -2  -4  21      569.09      663.96     36.35 o 
  -1  -4  21       23.65        9.10      6.78 o 
   0  -4  21       44.75       48.28     17.86 o 
   1  -4  21       16.35       19.26     13.52 o 
   2  -4  21        6.37        2.95     11.14 o 
   3  -4  21      404.86      401.36     60.13 o 
   4  -4  21      356.21      298.49     44.60 o 
   5  -4  21       91.22      112.17     22.74 o 
   6  -4  21       32.16       26.96     16.93 o 
  -7  -3  21      200.11      202.63     59.95 o 
  -6  -3  21      164.37      104.36     37.68 o 
  -5  -3  21        1.77       42.34     16.04 o 
  -4  -3  21      308.61      322.14     88.18 o 
  -3  -3  21       41.75       30.32     22.13 o 
  -2  -3  21        4.78       10.23      2.81 o 
  -1  -3  21        0.05        0.85      4.62 o 
   0  -3  21       12.88       18.25     13.27 o 
   1  -3  21      876.76      811.09     47.30 o 
   2  -3  21       10.42       11.41     11.36 o 
   3  -3  21       97.75       71.55     17.14 o 
   4  -3  21      182.49      206.13     31.35 o 
   5  -3  21      414.35      494.92     36.52 o 
   6  -3  21      126.26      115.52     43.49 o 
   7  -3  21      120.38      101.83     43.22 o 
  -7  -2  21      153.12      155.97     56.75 o 
  -6  -2  21        0.05       17.26      8.41 o 
  -5  -2  21       41.39       47.74     18.45 o 
  -4  -2  21      648.13      703.72     47.60 o 
  -3  -2  21      269.60      260.76     84.98 o 
  -2  -2  21        3.40        2.20      2.25 o 
  -1  -2  21       18.17       26.36      6.63 o 
   0  -2  21      952.05      999.27     85.47 o 
   1  -2  21      200.48      281.53     59.78 o 
   2  -2  21      196.05      260.19     50.36 o 
   3  -2  21      113.44      120.20     20.58 o 
   4  -2  21     2806.42     3010.42    100.69 o 
   5  -2  21       86.37       92.97     23.05 o 
   6  -2  21        0.14       10.39     13.03 o 
   7  -2  21      578.46      624.92     50.11 o 
  -7  -1  21       53.93       69.95     20.58 o 
  -6  -1  21       76.87       67.45     20.94 o 
  -5  -1  21       39.34       61.74     20.99 o 
  -4  -1  21       63.53      103.20     21.08 o 
  -3  -1  21       39.80       43.55      8.60 o 
  -2  -1  21       17.34       12.92      5.20 o 
  -1  -1  21       27.14       20.72      5.64 o 
   0  -1  21      259.80      267.37     21.43 o 
   1  -1  21       21.14       33.90      9.18 o 
   2  -1  21     3607.83     3510.58    307.88 o 
   3  -1  21      285.32      344.55     27.46 o 
   4  -1  21        0.19        3.87      9.23 o 
   5  -1  21      388.23      445.96     32.57 o 
   6  -1  21        9.49       -0.68     10.53 o 
   7  -1  21       68.32       41.75     17.34 o 
  -7   0  21       14.93       16.21     13.36 o 
  -6   0  21      361.51      273.62     49.36 o 
  -5   0  21      128.56      105.24     14.60 o 
  -4   0  21      183.67      178.34     25.05 o 
  -3   0  21       32.30       25.82      7.47 o 
  -2   0  21     1770.95     1651.16     55.42 o 
  -1   0  21      392.88      378.19     20.73 o 
   0   0  21        8.88       10.81      5.60 o 
   1   0  21      535.20      466.48     30.04 o 
   2   0  21      640.47      639.22     38.31 o 
   3   0  21      160.18      174.40     29.56 o 
   4   0  21       17.49       11.53      6.77 o 
   5   0  21     2271.22     2281.14    130.64 o 
   6   0  21       34.47       42.13     15.47 o 
   7   0  21       51.76       47.61     22.95 o 
  -7   1  21      107.92      107.18     28.60 o 
  -6   1  21      534.44      590.90     33.02 o 
  -5   1  21       13.86       30.32      8.36 o 
  -4   1  21      445.30      502.21     41.38 o 
  -3   1  21      380.05      398.31     76.07 o 
  -2   1  21      222.95      193.38     24.67 o 
  -1   1  21        4.35        1.74      4.37 o 
   0   1  21      249.31      242.88     31.51 o 
   1   1  21       25.69       22.50      6.32 o 
   2   1  21      171.75      175.47     22.05 o 
   3   1  21     1729.01     1666.86     53.90 o 
   4   1  21       33.34       14.85      8.36 o 
   5   1  21      181.43      176.58     34.97 o 
   6   1  21       51.45       44.17     24.58 o 
  -7   2  21       44.18       31.17     24.46 o 
  -6   2  21      480.01      505.54     52.85 o 
  -5   2  21       50.48       40.38     14.77 o 
  -4   2  21       84.26      115.10     19.62 o 
  -3   2  21      673.30      682.58     60.14 o 
  -2   2  21       18.09       20.34      5.75 o 
  -1   2  21     4320.86     3927.11    204.22 o 
   0   2  21     1773.72     1668.82     77.62 o 
   1   2  21      252.39      178.03     35.01 o 
   2   2  21       69.13       54.60     17.92 o 
   3   2  21      268.33      261.15     43.48 o 
   4   2  21      767.43      733.31     71.32 o 
   5   2  21       45.18       34.74     11.74 o 
   6   2  21       91.11       95.63     40.24 o 
  -7   3  21       17.64       13.35      5.69 o 
  -6   3  21      454.39      465.46     91.45 o 
  -5   3  21       19.62       35.71     16.63 o 
  -4   3  21      519.30      539.59     38.75 o 
  -3   3  21     1466.74     1567.38     96.19 o 
  -2   3  21      274.58      273.56     49.41 o 
  -1   3  21      998.27     1028.88     42.88 o 
   0   3  21      122.75      101.50     17.99 o 
   1   3  21      654.39      660.80     86.08 o 
   2   3  21      853.34      879.05     61.12 o 
   3   3  21       32.86       34.72     14.78 o 
   4   3  21      851.67      802.63     79.08 o 
   5   3  21        0.04       19.18     23.85 o 
   6   3  21        2.66       10.00     19.59 o 
  -6   4  21        3.44        9.22     11.37 o 
  -5   4  21      117.54      109.47     23.17 o 
  -4   4  21     1539.52     1479.07     91.64 o 
  -3   4  21      387.16      419.15     63.19 o 
  -2   4  21     3268.95     3044.85    326.06 o 
  -1   4  21      273.44      236.43     37.49 o 
   0   4  21       41.55       46.03     13.03 o 
   1   4  21      218.88      205.43     28.72 o 
   2   4  21      447.56      458.15     81.82 o 
   3   4  21       81.26       53.11     15.85 o 
   4   4  21       51.88       56.72     20.36 o 
   5   4  21       64.36       49.03     20.69 o 
  -6   5  21       25.56       32.88     13.27 o 
  -5   5  21       40.12       43.81     11.13 o 
  -4   5  21      136.42      158.41     25.67 o 
  -3   5  21        5.56       20.55     10.68 o 
  -2   5  21        7.68       15.67      7.58 o 
  -1   5  21     1084.68     1141.97    111.29 o 
   0   5  21     2150.89     2232.75    240.76 o 
   1   5  21      337.58      328.67     63.28 o 
   2   5  21        3.91        7.34     14.61 o 
   3   5  21        9.78       21.92     13.15 o 
   4   5  21        0.76        9.40     15.96 o 
  -5   6  21      286.68      252.85     52.62 o 
  -4   6  21       70.67       75.58     20.42 o 
  -3   6  21      289.66      272.68     64.14 o 
  -2   6  21       40.30       37.35     17.26 o 
  -1   6  21      601.75      633.20    103.94 o 
   0   6  21       95.20      101.78     30.26 o 
   1   6  21      191.14      231.30     46.68 o 
   2   6  21       13.04       14.89     20.78 o 
   3   6  21       38.19       39.30     17.74 o 
  -2   7  21      354.30      419.05    107.89 o 
  -1   7  21       40.31       58.78     30.50 o 
   0   7  21      319.36      359.59     66.14 o 
   0  -8  22       17.81       11.72     25.24 o 
   1  -8  22       53.94       48.10     31.47 o 
  -3  -7  22        9.55       18.60     22.70 o 
  -2  -7  22       19.22       48.51     20.90 o 
  -1  -7  22      173.33      226.59     75.88 o 
   0  -7  22      131.74      201.63     53.33 o 
   1  -7  22        9.71       25.94     16.44 o 
   2  -7  22      371.28      403.36    116.82 o 
   3  -7  22        3.64       26.22     16.05 o 
   4  -7  22        9.66       35.78     17.42 o 
  -4  -6  22       19.08       27.04     22.54 o 
  -3  -6  22       99.86      117.27     49.58 o 
  -2  -6  22       45.43       38.27     26.06 o 
  -1  -6  22      144.29      124.41     43.72 o 
   0  -6  22        7.20       19.18     16.31 o 
   1  -6  22      168.83      194.87     50.17 o 
   2  -6  22       40.85       34.51     17.89 o 
   3  -6  22      244.13      231.61     38.68 o 
   4  -6  22      337.27      290.49     69.72 o 
   5  -6  22      171.41      110.75     27.98 o 
  -5  -5  22        6.79       12.13     15.32 o 
  -4  -5  22        9.40       23.27     19.67 o 
  -3  -5  22      361.53      312.22    113.50 o 
  -2  -5  22      307.20      303.04     82.60 o 
  -1  -5  22     1272.74     1389.09    109.56 o 
   0  -5  22      189.04      140.39     55.81 o 
   1  -5  22       96.26      127.18     28.65 o 
   2  -5  22       30.47       28.99     13.89 o 
   3  -5  22      644.12      647.17     60.13 o 
   4  -5  22      262.51      263.63     50.70 o 
   5  -5  22      332.46      369.05     63.91 o 
   6  -5  22      165.68      156.48     52.72 o 
  -6  -4  22       78.69       45.56     60.48 o 
  -5  -4  22       81.33      148.16     68.10 o 
  -4  -4  22        0.27       41.63     33.11 o 
  -3  -4  22       68.65       98.42     49.74 o 
  -2  -4  22        9.92        9.90      9.18 o 
  -1  -4  22     1298.23     1457.67    108.29 o 
   0  -4  22     1857.61     1705.33    128.04 o 
   1  -4  22     1144.85     1015.87     76.07 o 
   2  -4  22      315.27      380.30     98.76 o 
   3  -4  22      584.11      546.61     79.04 o 
   4  -4  22        0.53       12.18     10.80 o 
   5  -4  22      426.89      442.42     38.91 o 
   6  -4  22      157.71      135.25     50.17 o 
  -7  -3  22      107.78      158.19     40.08 o 
  -6  -3  22      276.44      331.29     63.52 o 
  -5  -3  22       78.31       82.43     22.54 o 
  -4  -3  22        4.07       -0.33     22.70 o 
  -3  -3  22      293.16      490.46    148.49 o 
  -2  -3  22       27.86       29.28      8.34 o 
  -1  -3  22      173.91      187.78     42.14 o 
   0  -3  22      233.18      260.21     56.69 o 
   1  -3  22      966.42     1011.63     81.09 o 
   2  -3  22     2351.05     2283.02    103.66 o 
   3  -3  22       14.48       11.57      7.02 o 
   4  -3  22      489.79      391.09     38.88 o 
   5  -3  22       78.07       85.86     21.22 o 
   6  -3  22        6.04        9.49     14.09 o 
  -7  -2  22        0.10       13.02     13.97 o 
  -6  -2  22       32.72       71.05     20.47 o 
  -5  -2  22      650.93      770.62    123.32 o 
  -4  -2  22        0.00       -2.09     17.30 o 
  -3  -2  22        0.08       21.88     15.24 o 
  -2  -2  22     3085.97     3154.98    147.71 o 
  -1  -2  22       90.99       77.04     15.53 o 
   0  -2  22      118.75      153.39     44.57 o 
   1  -2  22     2617.76     2449.89    280.92 o 
   2  -2  22      655.87      672.28     49.95 o 
   3  -2  22      446.63      523.28     83.99 o 
   4  -2  22      452.35      418.90     71.08 o 
   5  -2  22      169.79      159.32     25.50 o 
   6  -2  22       70.85       59.44     30.41 o 
   7  -2  22      144.52      187.27     45.87 o 
  -7  -1  22       14.67       17.54     11.35 o 
  -6  -1  22      292.83      381.42     80.11 o 
  -5  -1  22     1231.52     1442.30     87.44 o 
  -4  -1  22      868.72      917.72     48.54 o 
  -3  -1  22      671.41      714.76     44.17 o 
  -2  -1  22       41.21       54.99     14.89 o 
  -1  -1  22     1056.77     1067.30     50.56 o 
   0  -1  22     2345.99     2092.83     98.38 o 
   1  -1  22      450.83      460.95     28.07 o 
   2  -1  22      525.96      470.35     46.92 o 
   3  -1  22     1099.84     1080.87     41.14 o 
   4  -1  22      158.45      220.59     40.90 o 
   5  -1  22        2.73        7.12      7.45 o 
   6  -1  22      416.30      305.33     92.74 o 
   7  -1  22      110.06       94.09     32.77 o 
  -7   0  22        0.02        4.43      9.90 o 
  -6   0  22       28.61       21.45     11.24 o 
  -5   0  22       25.16       21.38     10.39 o 
  -4   0  22     2976.80     3035.54    145.05 o 
  -3   0  22      124.12      159.55     19.78 o 
  -2   0  22      252.39      290.29     35.64 o 
  -1   0  22     2092.35     2141.36    154.92 o 
   0   0  22     1187.79     1313.32    100.18 o 
   1   0  22      524.12      487.03     33.68 o 
   2   0  22        2.05       11.93      8.26 o 
   3   0  22      286.56      288.30     28.43 o 
   4   0  22       19.77       25.55      7.48 o 
   5   0  22      602.45      537.86     38.55 o 
   6   0  22        1.34        4.45      5.56 o 
   7   0  22       22.18       44.50     32.37 o 
  -7   1  22        0.91        6.14     12.85 o 
  -6   1  22      512.74      575.14     47.66 o 
  -5   1  22        0.65       12.37      9.50 o 
  -4   1  22     1613.77     1635.87     92.27 o 
  -3   1  22      627.71      612.38     46.16 o 
  -2   1  22     3316.00     3685.23    142.33 o 
  -1   1  22      548.00      482.92     55.81 o 
   0   1  22     1275.54     1260.21     71.61 o 
   1   1  22      413.46      356.79     43.52 o 
   2   1  22       32.99       38.26      8.25 o 
   3   1  22      531.95      585.37     27.77 o 
   4   1  22        0.87        3.77      7.84 o 
   5   1  22      248.20      253.98     21.62 o 
   6   1  22       34.91       28.27     19.67 o 
  -7   2  22      649.00      633.26     96.67 o 
  -6   2  22       52.81       70.56     13.47 o 
  -5   2  22      134.22      144.05     21.74 o 
  -4   2  22      326.55      402.45     54.06 o 
  -3   2  22     1416.25     1359.39     53.68 o 
  -2   2  22      539.00      586.56     54.45 o 
  -1   2  22     1339.12     1274.11     63.74 o 
   0   2  22      133.21      110.72     20.28 o 
   1   2  22        9.91       10.14      4.83 o 
   2   2  22      358.42      433.30     78.41 o 
   3   2  22       86.80      113.61     23.54 o 
   4   2  22        3.07        2.18     16.72 o 
   5   2  22      158.80      158.18     37.31 o 
   6   2  22        0.02       12.54     17.45 o 
  -7   3  22       17.18       35.45     13.70 o 
  -6   3  22      370.09      366.77     65.19 o 
  -5   3  22       42.92       21.92      8.80 o 
  -4   3  22      229.77      259.53     53.57 o 
  -3   3  22      356.46      347.38     51.31 o 
  -2   3  22      443.74      431.02     69.98 o 
  -1   3  22      225.81      173.72     25.96 o 
   0   3  22      113.04      111.35     20.15 o 
   1   3  22      991.34      897.35     69.02 o 
   2   3  22        2.83       -6.18     17.19 o 
   3   3  22      765.81      791.79     65.15 o 
   4   3  22      497.85      521.91     37.91 o 
   5   3  22       18.44       22.66     10.78 o 
  -6   4  22      431.48      482.60     36.20 o 
  -5   4  22       22.38       30.80     12.11 o 
  -4   4  22       52.29       58.15     15.17 o 
  -3   4  22      457.34      391.69     57.95 o 
  -2   4  22      625.78      595.12     30.79 o 
  -1   4  22       92.72       84.24     19.64 o 
   0   4  22      216.07      215.62     40.49 o 
   1   4  22      511.64      570.52     86.44 o 
   2   4  22       24.02       36.35     13.25 o 
   3   4  22      813.57      940.78     55.90 o 
   4   4  22      297.46      384.08     71.83 o 
   5   4  22      173.31      172.16     57.74 o 
  -5   5  22       95.79      116.79     28.15 o 
  -4   5  22        2.33      364.89    267.78 o 
  -3   5  22       17.28       32.25      8.64 o 
  -2   5  22      522.34      430.05     26.62 o 
  -1   5  22       14.08       -6.23     31.84 o 
   0   5  22      112.06       66.15     30.37 o 
   1   5  22      200.55      235.67     54.73 o 
   2   5  22       66.93       85.74     35.16 o 
   3   5  22      199.99      224.30     84.84 o 
   4   5  22       81.86       84.58     24.88 o 
  -4   6  22      173.53      180.25     41.30 o 
  -3   6  22       17.39       15.89     15.31 o 
  -2   6  22       60.83       47.24     18.33 o 
  -1   6  22      565.60      539.55    114.91 o 
   0   6  22      237.97      236.84     57.47 o 
   1   6  22      331.73      279.91     63.29 o 
   2   6  22       97.92       82.80     28.64 o 
  -1   7  22      505.99      477.70     95.17 o 
  -3  -7  23      176.56      241.83    143.98 o 
  -2  -7  23      180.66      175.61     58.59 o 
  -1  -7  23       22.24       59.90     35.98 o 
   0  -7  23        1.19       25.38     14.31 o 
   1  -7  23       28.00       18.97     11.87 o 
   2  -7  23      153.20      142.37     41.86 o 
   3  -7  23      145.73      135.03     39.40 o 
  -4  -6  23      212.84      201.76    110.14 o 
  -3  -6  23      306.16      346.72    132.35 o 
  -2  -6  23        4.60       30.16     28.44 o 
  -1  -6  23     1134.88     1303.55     57.86 o 
   0  -6  23      126.62      107.52     32.68 o 
   1  -6  23      226.99      225.28     71.65 o 
   2  -6  23      296.06      391.53    105.37 o 
   3  -6  23        1.34        8.96     13.31 o 
   4  -6  23        8.35        9.67     13.88 o 
   5  -6  23       21.48       22.69     12.66 o 
  -5  -5  23        1.90       37.94     26.71 o 
  -4  -5  23       12.77      -10.61     21.22 o 
  -3  -5  23      218.44      294.68     91.37 o 
  -2  -5  23       35.46       26.06     21.96 o 
  -1  -5  23       91.03       48.25     21.31 o 
   0  -5  23       16.70       11.18     10.83 o 
   1  -5  23      213.25      210.15     63.30 o 
   2  -5  23       16.43       11.49     12.60 o 
   3  -5  23       59.63       70.10     18.92 o 
   4  -5  23        6.52        6.21     14.48 o 
   5  -5  23       10.71       19.81      8.52 o 
  -6  -4  23       19.57        8.85     25.49 o 
  -5  -4  23       52.90      102.11     33.60 o 
  -4  -4  23       29.78       20.98     19.59 o 
  -3  -4  23     1125.67     1381.89    111.78 o 
  -2  -4  23       30.94       15.81     16.26 o 
  -1  -4  23      130.46       65.67     56.99 o 
   0  -4  23       62.32       68.34     22.09 o 
   1  -4  23      186.26      171.35     41.62 o 
   2  -4  23      456.85      495.62     96.63 o 
   3  -4  23       32.11       37.05     12.49 o 
   4  -4  23     1012.94     1012.44     42.47 o 
   5  -4  23        3.12       14.49     12.32 o 
   6  -4  23       17.59       35.93     28.03 o 
  -6  -3  23      181.42      199.34     63.06 o 
  -5  -3  23      334.52      462.57     86.29 o 
  -4  -3  23      356.25      387.12    125.87 o 
  -3  -3  23       36.15       78.83     45.89 o 
  -2  -3  23       63.92       39.24     11.24 o 
  -1  -3  23       56.59       31.66     11.37 o 
   0  -3  23        0.44       -1.94     12.24 o 
   1  -3  23       60.94       60.59     20.60 o 
   2  -3  23      347.42      342.01     72.41 o 
   3  -3  23     1243.58     1314.65     88.12 o 
   4  -3  23       48.59       43.04     16.07 o 
   5  -3  23       84.27      114.22     31.32 o 
   6  -3  23      398.00      459.34     51.50 o 
  -7  -2  23      157.73      202.67     56.04 o 
  -6  -2  23       39.86       12.35     20.12 o 
  -5  -2  23        2.23       -8.37     17.61 o 
  -4  -2  23      131.88      192.42     42.49 o 
  -3  -2  23       12.18        2.95     10.16 o 
  -2  -2  23       45.80       29.35     15.18 o 
  -1  -2  23      150.68      131.14     31.02 o 
   0  -2  23      185.04      202.55     47.59 o 
   1  -2  23      413.21      406.24    108.95 o 
   2  -2  23      196.08      190.78     39.05 o 
   3  -2  23      328.30      346.65     64.02 o 
   4  -2  23      133.36      120.90     21.35 o 
   5  -2  23        0.96        8.18      8.74 o 
   6  -2  23       90.22       68.33     27.46 o 
  -7  -1  23       50.84       84.94     30.03 o 
  -6  -1  23      582.73      833.81    101.21 o 
  -5  -1  23       98.25       72.03     19.18 o 
  -4  -1  23      190.87      163.06     16.15 o 
  -3  -1  23       28.87       30.03     13.97 o 
  -2  -1  23      358.29      359.21     37.17 o 
  -1  -1  23        0.00       -7.85     15.70 o 
   0  -1  23      687.01      611.21     44.01 o 
   1  -1  23      247.29      215.19     47.18 o 
   2  -1  23       17.80       13.33     18.64 o 
   3  -1  23      285.62      270.85     45.65 o 
   4  -1  23       86.99       95.25     21.14 o 
   5  -1  23       11.19       18.84      7.04 o 
   6  -1  23      113.09      115.00     40.04 o 
  -7   0  23      124.87      126.58     33.75 o 
  -6   0  23      273.41      336.90     89.70 o 
  -5   0  23      325.04      215.42     22.53 o 
  -4   0  23       84.08      138.85     31.96 o 
  -3   0  23        1.61       11.74      8.04 o 
  -2   0  23      616.21      666.04     43.18 o 
  -1   0  23      843.82      827.23     48.43 o 
   0   0  23       20.60       28.59     12.19 o 
   1   0  23      186.85      189.63     49.12 o 
   2   0  23     2157.95     2075.92     78.84 o 
   3   0  23       37.09       58.33     10.90 o 
   4   0  23      318.74      297.87     55.82 o 
   5   0  23      979.32      964.54     28.66 o 
   6   0  23      155.13      103.42     65.48 o 
  -7   1  23        7.37       22.98     11.82 o 
  -6   1  23        1.56       14.59      9.30 o 
  -5   1  23        6.31       11.50     15.82 o 
  -4   1  23      108.79       49.03     27.23 o 
  -3   1  23        0.11       13.70      8.01 o 
  -2   1  23      212.69      189.59     32.57 o 
  -1   1  23      812.00      707.35     51.82 o 
   0   1  23      538.97      442.34     47.92 o 
   1   1  23       25.92       24.34      7.36 o 
   2   1  23        1.46        5.85      3.19 o 
   3   1  23      946.12     1079.72     60.33 o 
   4   1  23      416.04      413.31     45.69 o 
   5   1  23       26.99        8.17     15.69 o 
   6   1  23        8.39       12.29     28.68 o 
  -7   2  23      175.89      158.51     39.94 o 
  -6   2  23        1.06       10.83      7.36 o 
  -5   2  23      132.79      110.69     27.77 o 
  -4   2  23      956.66      945.23     39.66 o 
  -3   2  23      156.26      112.52     19.05 o 
  -2   2  23      343.94      358.96     40.20 o 
  -1   2  23      147.83      133.00     23.35 o 
   0   2  23      841.65      717.40    101.55 o 
   1   2  23      368.27      392.38     73.23 o 
   2   2  23       33.52       27.32     12.19 o 
   3   2  23     1238.89     1190.47     58.52 o 
   4   2  23       63.00       70.27     24.03 o 
   5   2  23        8.08       12.81     10.68 o 
  -7   3  23      358.31      389.94     90.17 o 
  -6   3  23       80.84       77.31     17.26 o 
  -5   3  23      403.22      317.21     69.53 o 
  -4   3  23      134.58      155.44     27.17 o 
  -3   3  23      251.32      250.72     46.79 o 
  -2   3  23      779.23      817.34     52.55 o 
  -1   3  23      218.50      194.69     36.64 o 
   0   3  23       43.02       39.63     14.12 o 
   1   3  23     1584.12     1502.69     88.56 o 
   2   3  23      364.58      493.17     84.31 o 
   3   3  23      295.68      321.72     82.67 o 
   4   3  23       29.08       45.58     18.44 o 
   5   3  23       85.10       63.88     36.91 o 
  -6   4  23       79.19      107.31     26.80 o 
  -5   4  23       17.14       14.56      8.46 o 
  -4   4  23     1024.30      969.90     38.18 o 
  -3   4  23        0.37        3.71     10.65 o 
  -2   4  23       87.48       89.72     17.94 o 
  -1   4  23       51.93       38.93     12.37 o 
   0   4  23      874.17      965.95    157.26 o 
   1   4  23       48.53       29.44     13.99 o 
   2   4  23        0.04       -6.23     19.59 o 
   3   4  23      230.35      288.12     56.72 o 
   4   4  23       41.69       71.56     19.05 o 
  -5   5  23        7.17       16.96      7.94 o 
  -4   5  23      193.97      180.81     34.56 o 
  -3   5  23       59.89       50.44     19.13 o 
  -2   5  23        1.20        8.76     10.73 o 
  -1   5  23      212.50      213.46     55.79 o 
   0   5  23      432.67      430.11     72.81 o 
   1   5  23        5.28        1.68     20.91 o 
   2   5  23        8.78        6.78     12.62 o 
   3   5  23        0.00        9.67     13.25 o 
  -4   6  23       59.11       43.16     10.77 o 
  -3   6  23      600.34      581.77    125.14 o 
  -2   6  23      260.86      269.80     56.44 o 
  -1   6  23      189.76      182.02     46.43 o 
   0   6  23      190.87      144.80     41.55 o 
   1   6  23       28.87       41.17     26.10 o 
   2   6  23       12.29       33.38     16.03 o 
  -2  -7  24        1.25       15.32     22.78 o 
  -1  -7  24       14.77       70.64     54.82 o 
   0  -7  24      312.21      241.35     84.77 o 
   1  -7  24       97.30      108.08     39.85 o 
   2  -7  24      173.49      129.94     44.15 o 
   3  -7  24       34.58       43.93     19.53 o 
  -4  -6  24       42.41       86.21     33.02 o 
  -3  -6  24        7.67       46.30     38.76 o 
  -2  -6  24       98.24      119.48     52.04 o 
  -1  -6  24        4.25       -0.57     31.96 o 
   0  -6  24       80.78       45.15     17.56 o 
   1  -6  24       12.75       23.06     18.89 o 
   2  -6  24      188.69      161.76     50.77 o 
   3  -6  24      870.46      900.46     52.92 o 
   4  -6  24      299.46      249.92     62.49 o 
  -5  -5  24      466.77      621.25     62.77 o 
  -4  -5  24      437.45      414.49    171.03 o 
  -3  -5  24        6.28       26.55     25.49 o 
  -2  -5  24      756.72      751.22     96.37 o 
  -1  -5  24      222.46      170.75     57.37 o 
   0  -5  24      298.25      274.22     52.59 o 
   1  -5  24      425.11      392.09     80.38 o 
   2  -5  24      151.80      223.70     46.71 o 
   3  -5  24       29.25       17.45     12.82 o 
   4  -5  24       71.91       74.20     20.52 o 
   5  -5  24      181.06      142.28     49.08 o 
  -6  -4  24        8.89       21.72     34.91 o 
  -5  -4  24       63.33       40.89     21.80 o 
  -4  -4  24        9.00       25.90     11.72 o 
  -3  -4  24      298.21      491.36    144.23 o 
  -2  -4  24      546.31      542.48     22.77 o 
  -1  -4  24        1.88       11.15     10.25 o 
   0  -4  24      740.38      691.10     32.20 o 
   1  -4  24      322.34      340.90     79.27 o 
   2  -4  24       87.38       96.68     28.02 o 
   3  -4  24      108.22       76.11     19.68 o 
   4  -4  24      283.85      257.59     51.17 o 
   5  -4  24       62.83       37.09     13.23 o 
   6  -4  24      225.91      304.18    108.81 o 
  -6  -3  24       20.76       16.37     12.64 o 
  -5  -3  24        2.17        2.46     26.31 o 
  -4  -3  24       84.73       71.13     34.17 o 
  -3  -3  24     1560.05     1749.91    115.30 o 
  -2  -3  24       38.42       15.21      9.12 o 
  -1  -3  24     1108.00     1056.68     69.99 o 
   0  -3  24       45.36       72.57     24.34 o 
   1  -3  24      698.90      681.20     58.39 o 
   2  -3  24      101.65      102.91     33.11 o 
   3  -3  24      860.24      816.71     88.31 o 
   4  -3  24       20.82       16.69      9.30 o 
   5  -3  24      171.14      193.28     48.97 o 
   6  -3  24      139.44      102.27     41.48 o 
  -7  -2  24        2.95        9.64      9.49 o 
  -6  -2  24      198.60      177.20     35.72 o 
  -5  -2  24       78.39       64.63     28.17 o 
  -4  -2  24       38.26       63.10     18.93 o 
  -3  -2  24        3.88        1.03      1.09 o 
  -2  -2  24      264.79      274.54     28.72 o 
  -1  -2  24     2008.56     1649.16     89.65 o 
   0  -2  24      346.18      401.03     53.47 o 
   1  -2  24     3185.46     3323.51    121.67 o 
   2  -2  24      338.78      335.29     28.30 o 
   3  -2  24       13.02       12.10      7.97 o 
   4  -2  24       19.15       28.63     15.32 o 
   5  -2  24      667.75      599.25     39.98 o 
   6  -2  24      221.93      202.29     58.65 o 
  -7  -1  24       13.49       15.96     13.08 o 
  -6  -1  24      365.89      356.02     81.34 o 
  -5  -1  24      468.64      518.22     74.40 o 
  -4  -1  24       34.70       39.33     17.70 o 
  -3  -1  24      959.36      931.38     53.53 o 
  -2  -1  24     1431.38     1447.12     48.25 o 
  -1  -1  24     3017.50     3337.41    159.63 o 
   0  -1  24       54.54       44.22     15.37 o 
   1  -1  24      729.23      798.24     78.67 o 
   2  -1  24      171.92      205.71     36.82 o 
   3  -1  24     1043.76     1078.55     44.43 o 
   4  -1  24        8.45       18.38      9.88 o 
   5  -1  24       18.68       16.03      4.98 o 
   6  -1  24       49.13       29.44     22.54 o 
  -7   0  24      968.17     1057.01     78.06 o 
  -6   0  24      301.20      200.94     42.66 o 
  -5   0  24      381.31      462.41    100.43 o 
  -4   0  24       62.85       39.92     12.23 o 
  -3   0  24       60.19       47.67     10.00 o 
  -2   0  24      241.33      227.75     34.05 o 
  -1   0  24      191.35      250.52     51.29 o 
   0   0  24       93.41      105.15     26.36 o 
   1   0  24      159.79      159.43     35.34 o 
   2   0  24       27.22       30.24      7.64 o 
   3   0  24       80.47      105.57     23.56 o 
   4   0  24       25.08       16.81     12.09 o 
   5   0  24      724.31      722.61     31.93 o 
   6   0  24      161.90      207.90     50.23 o 
  -7   1  24        0.02       14.12     11.18 o 
  -6   1  24       37.81       34.53     16.74 o 
  -5   1  24     1144.62     1030.19     77.12 o 
  -4   1  24        5.39        6.81      8.21 o 
  -3   1  24      307.53      347.02     44.62 o 
  -2   1  24     2890.81     2873.04    185.75 o 
  -1   1  24      929.91     1009.00    103.58 o 
   0   1  24      199.73      201.37     48.84 o 
   1   1  24        3.05       -0.62      3.95 o 
   2   1  24      129.01      146.48     23.16 o 
   3   1  24       52.20       58.80     12.64 o 
   4   1  24      591.75      588.34     67.80 o 
   5   1  24       15.59        8.82      9.72 o 
   6   1  24       17.90       14.59     23.93 o 
  -7   2  24       57.12       33.16     19.17 o 
  -6   2  24      293.76      276.59     60.57 o 
  -5   2  24      164.57      150.58     34.47 o 
  -4   2  24      111.57      115.81     18.51 o 
  -3   2  24      837.84      751.54    114.28 o 
  -2   2  24      955.67      952.16     56.86 o 
  -1   2  24       49.96       41.10     12.17 o 
   0   2  24      602.34      432.02     84.08 o 
   1   2  24       94.68      124.19     29.59 o 
   2   2  24       20.81       47.16     15.83 o 
   3   2  24       89.66       98.68     26.03 o 
   4   2  24        9.68       22.61     11.35 o 
   5   2  24      146.31      178.40     49.73 o 
  -6   3  24      291.91      271.49     51.59 o 
  -5   3  24       58.02       75.92     16.89 o 
  -4   3  24      329.68      362.04     50.26 o 
  -3   3  24      165.51      229.12     43.96 o 
  -2   3  24        0.13        4.51      5.79 o 
  -1   3  24     1612.60     1703.01     60.35 o 
   0   3  24      655.29      693.45    119.19 o 
   1   3  24        0.10       -7.54     31.80 o 
   2   3  24      551.68      590.43     64.17 o 
   3   3  24       53.99       41.96     15.04 o 
   4   3  24        0.98        8.07     13.40 o 
   5   3  24      117.82       63.00     34.12 o 
  -6   4  24      102.90       84.45     21.82 o 
  -5   4  24      322.77      346.82     57.53 o 
  -4   4  24       19.11       36.11      9.06 o 
  -3   4  24        0.02       10.92      8.84 o 
  -2   4  24      276.36      268.75     22.05 o 
  -1   4  24      481.90      466.00     72.24 o 
   0   4  24      152.22      169.71     37.20 o 
   1   4  24       65.88       63.84     21.28 o 
   2   4  24      166.36      232.11     51.50 o 
   3   4  24       24.43       43.62     16.70 o 
   4   4  24      146.98      146.98     48.73 o 
  -5   5  24       43.77       31.46      9.12 o 
  -4   5  24      128.11       78.38     20.85 o 
  -3   5  24      196.28      230.30     44.56 o 
  -2   5  24      225.14      240.59     72.01 o 
  -1   5  24        3.10       -4.13     14.35 o 
   0   5  24     1107.84     1220.47     70.19 o 
   1   5  24      344.27      361.25     72.60 o 
   2   5  24       17.58       22.04     13.86 o 
   3   5  24       14.07       12.44     18.60 o 
  -3   6  24       11.24       22.19     25.53 o 
  -2   6  24      116.32       56.99     49.87 o 
  -1   6  24        0.55       17.94     11.65 o 
   0   6  24       18.91       52.55     20.13 o 
   1   6  24       14.74       43.10     15.14 o 
  -2  -7  25      357.64      421.05    226.18 o 
  -1  -7  25        0.01      -11.14     33.52 o 
   0  -7  25       10.63       55.15     44.17 o 
   1  -7  25       24.14       29.87     23.48 o 
   2  -7  25        3.27      -10.96     21.92 o 
  -4  -6  25       20.43       19.34     22.54 o 
  -3  -6  25        4.05        4.18     32.53 o 
  -2  -6  25       31.33       41.96     42.20 o 
  -1  -6  25       11.17      -10.24     34.25 o 
   0  -6  25      139.04      164.25     43.60 o 
   1  -6  25       45.49       50.34     18.27 o 
   2  -6  25       25.54       32.05     17.94 o 
   3  -6  25       38.84       28.75     13.79 o 
   4  -6  25       42.64       31.36     15.62 o 
  -5  -5  25       40.60       16.55     17.45 o 
  -4  -5  25      158.41      212.98     82.60 o 
  -3  -5  25       56.96       97.35     56.63 o 
  -2  -5  25       88.72       56.13     57.28 o 
  -1  -5  25       18.85       21.94      8.65 o 
   0  -5  25       55.21       53.13     22.36 o 
   1  -5  25       67.64       74.18     28.80 o 
   2  -5  25      155.15      192.97     34.26 o 
   3  -5  25      124.55      175.26     50.97 o 
   4  -5  25        0.25       21.13     10.26 o 
   5  -5  25       17.89       22.43     14.30 o 
  -5  -4  25        6.65        1.07     23.27 o 
  -4  -4  25        0.64       26.96     14.10 o 
  -3  -4  25       35.17       45.97     26.71 o 
  -2  -4  25      614.55      661.40    231.99 o 
  -1  -4  25       35.93       56.87     31.92 o 
   0  -4  25        0.16       12.38     12.93 o 
   1  -4  25       25.32       22.37     15.00 o 
   2  -4  25      361.00      363.43     27.24 o 
   3  -4  25      176.32      209.29     40.42 o 
   4  -4  25       98.02       99.65     21.78 o 
   5  -4  25      310.03      350.02     60.03 o 
  -6  -3  25       32.94       46.92     23.16 o 
  -5  -3  25       21.47       30.24     28.76 o 
  -4  -3  25      788.35     1001.40    118.09 o 
  -3  -3  25       87.30      143.24     50.73 o 
  -2  -3  25      546.10      535.82     22.74 o 
  -1  -3  25     2038.52     2063.80    140.45 o 
   0  -3  25     1529.88     1622.28    113.01 o 
   1  -3  25      800.65      629.49     77.32 o 
   2  -3  25      563.53      566.28     97.10 o 
   3  -3  25       62.85       67.02     22.54 o 
   4  -3  25       36.95       39.62     12.51 o 
   5  -3  25      211.01      156.35     37.94 o 
   6  -3  25       40.16       74.64     25.11 o 
  -6  -2  25        0.06       28.16     16.87 o 
  -5  -2  25       14.69       44.75     17.06 o 
  -4  -2  25     1428.86     1351.77    116.98 o 
  -3  -2  25      527.26      483.59     37.16 o 
  -2  -2  25       56.97       37.45     12.07 o 
  -1  -2  25     1123.84     1148.20     49.84 o 
   0  -2  25        0.06       11.28     11.88 o 
   1  -2  25     2679.25     2536.26     97.01 o 
   2  -2  25      431.30      488.25    103.76 o 
   3  -2  25      363.35      403.37     40.48 o 
   4  -2  25       54.14       74.80     16.77 o 
   5  -2  25      173.48      141.79     37.30 o 
   6  -2  25      194.33      275.11     77.88 o 
  -7  -1  25       25.71       27.05     14.42 o 
  -6  -1  25       26.35       61.62     22.78 o 
  -5  -1  25      108.55       96.62     46.67 o 
  -4  -1  25        3.72       12.11     10.79 o 
  -3  -1  25     3955.06     4081.82    261.00 o 
  -2  -1  25     2377.34     2379.50    156.51 o 
  -1  -1  25       27.18       20.73     15.41 o 
   0  -1  25       93.79      117.58     23.24 o 
   1  -1  25     1334.61     1223.89    126.49 o 
   2  -1  25      462.34      470.55     50.06 o 
   3  -1  25     3428.68     3206.29    176.33 o 
   4  -1  25        9.39       12.85     10.10 o 
   5  -1  25        6.70       13.97      7.40 o 
   6  -1  25        5.41       24.93     13.77 o 
  -7   0  25       44.71       59.84     29.79 o 
  -6   0  25       83.76       76.32     37.49 o 
  -5   0  25       28.10       42.43     21.58 o 
  -4   0  25        1.56        9.31      6.46 o 
  -3   0  25     1573.16     1643.21     91.62 o 
  -2   0  25      182.25      207.93     53.24 o 
  -1   0  25        1.65       18.85     10.12 o 
   0   0  25       33.49       24.72     17.54 o 
   1   0  25       42.31       -2.75     12.69 o 
   2   0  25       31.99       42.34     14.15 o 
   3   0  25      594.87      596.74     29.31 o 
   4   0  25      752.10      825.09     60.96 o 
   5   0  25      456.23      425.82     40.89 o 
   6   0  25        7.39       17.62     22.13 o 
  -7   1  25        2.95       12.92     14.05 o 
  -6   1  25       33.14       15.36      8.79 o 
  -5   1  25      107.30       81.96     19.08 o 
  -4   1  25       39.73       33.57      9.73 o 
  -3   1  25      350.23      367.25     34.05 o 
  -2   1  25     2686.82     2967.07    159.22 o 
  -1   1  25     1046.11     1026.98     78.74 o 
   0   1  25       42.09       21.32      7.59 o 
   1   1  25        0.41        8.30      6.25 o 
   2   1  25      823.10      713.59     32.10 o 
   3   1  25       18.54       15.01      8.44 o 
   4   1  25      196.74      155.80     30.20 o 
   5   1  25      158.40      137.94     46.50 o 
   6   1  25      186.80      189.95     68.51 o 
  -6   2  25      195.98      200.49     49.11 o 
  -5   2  25       35.83       32.31      9.33 o 
  -4   2  25       12.80       20.11     10.64 o 
  -3   2  25      565.60      558.68     71.45 o 
  -2   2  25      838.67      825.33     56.37 o 
  -1   2  25       19.35       55.11     16.16 o 
   0   2  25      182.01      208.37     38.71 o 
   1   2  25       67.85       88.94     23.08 o 
   2   2  25       12.33       15.62     12.12 o 
   3   2  25       38.11       32.71     13.20 o 
   4   2  25        2.93        0.74     11.06 o 
   5   2  25       63.87       41.81     25.04 o 
  -6   3  25        2.27       21.53      8.33 o 
  -5   3  25      152.45      197.04     37.30 o 
  -4   3  25       65.92       82.57     17.25 o 
  -3   3  25       46.04       60.64     17.20 o 
  -2   3  25       58.14       85.12     19.85 o 
  -1   3  25     3222.61     3236.48    183.86 o 
   0   3  25      563.67      487.35     69.18 o 
   1   3  25        0.20        8.71     15.40 o 
   2   3  25       10.54       10.46     11.07 o 
   3   3  25      101.92      148.36     50.97 o 
   4   3  25        7.16        0.49     14.25 o 
   5   3  25       22.33       30.24     28.85 o 
  -5   4  25      160.59      104.72     35.15 o 
  -4   4  25       52.06       48.76     13.43 o 
  -3   4  25        0.17        7.87     10.61 o 
  -2   4  25       21.23       18.30     12.14 o 
  -1   4  25       62.03      110.91     30.06 o 
   0   4  25      158.26      205.72     48.23 o 
   1   4  25       13.37        9.55     12.15 o 
   2   4  25       81.16       55.69     21.61 o 
   3   4  25      112.92      114.66     41.07 o 
   4   4  25        6.74        6.67     10.90 o 
  -5   5  25       25.93       53.05     19.55 o 
  -4   5  25      353.58      372.83     38.91 o 
  -3   5  25      173.21      159.62     46.78 o 
  -2   5  25      397.59      430.69     88.38 o 
  -1   5  25        4.06       46.19     23.93 o 
   0   5  25      139.78      159.98     37.58 o 
   1   5  25      376.42      393.43     91.40 o 
   2   5  25        1.37        4.96     15.92 o 
   3   5  25       15.74       23.97     11.60 o 
  -3   6  25        0.50       30.42     20.87 o 
  -2   6  25      116.57      103.65     33.47 o 
  -1   6  25        1.32       22.33     15.08 o 
   0   6  25       99.77      114.17     53.06 o 
   1   6  25      210.82      248.26     63.49 o 
  -1  -7  26       78.59       63.43     48.92 o 
   0  -7  26      343.22      322.14    155.70 o 
   1  -7  26       19.74        6.47     26.39 o 
   2  -7  26       58.00      105.23     34.68 o 
  -3  -6  26      344.56      287.06    174.71 o 
  -2  -6  26       20.83       25.40     28.03 o 
  -1  -6  26       75.05      100.80     45.97 o 
   0  -6  26      304.49      304.00     95.43 o 
   1  -6  26       55.92       76.69     29.68 o 
   2  -6  26       32.66       60.68     25.56 o 
   3  -6  26       22.06       24.55     15.72 o 
   4  -6  26       88.19       47.16     24.31 o 
  -4  -5  26      446.92      367.95    155.05 o 
  -3  -5  26       99.58      137.67     59.66 o 
  -2  -5  26      127.10      122.59     60.81 o 
  -1  -5  26       61.91       54.83     20.53 o 
   0  -5  26       17.52       12.50     10.04 o 
   1  -5  26     1265.84     1169.12     48.56 o 
   2  -5  26      234.07      227.97     51.87 o 
   3  -5  26        9.12       26.80      9.38 o 
   4  -5  26        1.51       11.06     16.17 o 
   5  -5  26       28.50       49.26     14.45 o 
  -5  -4  26      794.07      650.67    225.77 o 
  -4  -4  26       60.37      139.31     73.10 o 
  -3  -4  26       30.17       63.51     23.60 o 
  -2  -4  26        3.87       -4.18     31.14 o 
  -1  -4  26        6.79        8.53      8.42 o 
   0  -4  26      113.30       98.50     29.14 o 
   1  -4  26      556.23      543.70     43.06 o 
   2  -4  26       26.91       25.18     16.66 o 
   3  -4  26      215.75      200.24     35.36 o 
   4  -4  26       55.99       60.06     18.82 o 
   5  -4  26      282.72      223.20     61.85 o 
  -6  -3  26       22.13       28.48     22.73 o 
  -5  -3  26        3.55       20.98     18.19 o 
  -4  -3  26      156.32      132.35     48.51 o 
  -3  -3  26      703.71      768.26    207.74 o 
  -2  -3  26      188.77      230.38     23.13 o 
  -1  -3  26      680.87      597.67     36.88 o 
   0  -3  26       27.71       51.79     26.88 o 
   1  -3  26      141.48      109.97     25.73 o 
   2  -3  26      700.26      677.19     42.02 o 
   3  -3  26      786.80      876.78     72.16 o 
   4  -3  26        0.27       17.64      7.00 o 
   5  -3  26        4.48        5.73      8.76 o 
   6  -3  26      106.62       77.36     25.98 o 
  -6  -2  26       71.48       72.52     31.99 o 
  -5  -2  26      119.26      137.10     24.15 o 
  -4  -2  26       15.44        4.83     14.18 o 
  -3  -2  26      491.26      556.43    153.65 o 
  -2  -2  26     1594.60     1706.11    116.39 o 
  -1  -2  26        4.79       23.50     12.41 o 
   0  -2  26      335.79      402.40     95.67 o 
   1  -2  26       30.78       27.33     19.22 o 
   2  -2  26      268.08      237.19     43.91 o 
   3  -2  26       22.42       19.68     13.88 o 
   4  -2  26      108.60      131.08     35.61 o 
   5  -2  26       12.69       21.55     10.67 o 
   6  -2  26       44.04       25.56     15.31 o 
  -6  -1  26       15.98       15.02     11.44 o 
  -5  -1  26      253.42      297.66     69.02 o 
  -4  -1  26      148.33      193.78     43.57 o 
  -3  -1  26      461.69      417.53     22.25 o 
  -2  -1  26       84.51       91.02     20.17 o 
  -1  -1  26       96.92      144.58     34.32 o 
   0  -1  26       34.14       75.55     20.35 o 
   1  -1  26      135.43      227.18     44.18 o 
   2  -1  26       77.80       74.98     31.10 o 
   3  -1  26      146.84      115.53     24.69 o 
   4  -1  26      295.02      261.43     58.23 o 
   5  -1  26       87.56       77.61     23.82 o 
   6  -1  26        4.17       58.10     27.70 o 
  -7   0  26       83.46      100.76     36.79 o 
  -6   0  26      431.14      613.83    109.02 o 
  -5   0  26       69.92       69.54     17.50 o 
  -4   0  26        0.33        7.59      9.92 o 
  -3   0  26       64.77       55.70     11.71 o 
  -2   0  26      608.49      553.71     43.98 o 
  -1   0  26       67.27       82.56     20.83 o 
   0   0  26      392.72      429.66     76.78 o 
   1   0  26     1074.22     1242.34     88.55 o 
   2   0  26       37.34       63.07     13.35 o 
   3   0  26     2428.48     2366.07    148.13 o 
   4   0  26        1.09        4.98      8.62 o 
   5   0  26       23.39        7.88     11.64 o 
   6   0  26       37.80       31.14     35.57 o 
  -6   1  26       63.26       45.70     24.78 o 
  -5   1  26      577.88      604.07     30.37 o 
  -4   1  26      658.70      695.43     55.65 o 
  -3   1  26      110.26       89.29     18.98 o 
  -2   1  26        1.26       10.27     11.39 o 
  -1   1  26      181.87      223.00     43.65 o 
   0   1  26     1376.78     1392.73     99.03 o 
   1   1  26       61.25      114.72     25.44 o 
   2   1  26      517.09      460.74     27.55 o 
   3   1  26      231.55      293.26     51.02 o 
   4   1  26      292.91      299.35     74.47 o 
   5   1  26      827.93      720.79     39.79 o 
  -6   2  26        4.76       28.10     19.37 o 
  -5   2  26      417.59      429.14     29.22 o 
  -4   2  26       95.44       91.26     18.11 o 
  -3   2  26      560.37      617.67     81.65 o 
  -2   2  26      184.06      135.89     20.67 o 
  -1   2  26       36.68       32.27     22.78 o 
   0   2  26      148.84      133.86     25.37 o 
   1   2  26      677.08      617.88     94.43 o 
   2   2  26      615.91      675.04    143.57 o 
   3   2  26        1.93        4.36     13.77 o 
   4   2  26       29.17       47.48     18.05 o 
   5   2  26      144.91       96.53     51.95 o 
  -6   3  26        5.65        2.57      8.13 o 
  -5   3  26       54.01       45.57     14.76 o 
  -4   3  26        0.84       10.53      7.00 o 
  -3   3  26      833.15      824.15     77.73 o 
  -2   3  26        3.90        6.16      7.83 o 
  -1   3  26      490.86      530.70     88.32 o 
   0   3  26     2130.42     2320.26    103.54 o 
   1   3  26      819.29      840.03     82.00 o 
   2   3  26       21.31       52.37     15.46 o 
   3   3  26       60.31       36.72     20.81 o 
   4   3  26      149.09      117.80     43.94 o 
  -5   4  26        0.89       15.29      6.31 o 
  -4   4  26       56.46       56.74     13.32 o 
  -3   4  26        7.57       22.12     11.32 o 
  -2   4  26        0.51       -0.44      8.61 o 
  -1   4  26       49.15       36.03     15.65 o 
   0   4  26       55.04       40.15     25.55 o 
   1   4  26      219.67      229.11    104.16 o 
   2   4  26        6.45       23.04     14.69 o 
   3   4  26      226.95      210.33     65.56 o 
  -4   5  26       13.10       22.74     10.32 o 
  -3   5  26        0.00        6.62     19.75 o 
  -2   5  26       17.41       27.56     15.00 o 
  -1   5  26       59.27       68.21     20.36 o 
   0   5  26        7.22       10.11     14.79 o 
   1   5  26      883.77      865.91    169.94 o 
   2   5  26      559.49      624.22     40.96 o 
  -2   6  26       96.57      145.26     52.61 o 
  -1   6  26        3.86       31.98     18.26 o 
   0   6  26        6.35       16.67     10.83 o 
   0  -7  27       60.59       64.25     30.65 o 
   1  -7  27       23.34       28.25     18.62 o 
  -3  -6  27        0.13       -6.80     25.98 o 
  -2  -6  27        0.30       35.16     29.42 o 
  -1  -6  27        1.14       24.67     19.91 o 
   0  -6  27      185.20      124.17     46.11 o 
   1  -6  27       18.31       10.27     17.21 o 
   2  -6  27       53.08       71.51     35.65 o 
   3  -6  27        6.30       17.08     11.11 o 
  -4  -5  27       10.03       39.17     23.44 o 
  -3  -5  27       64.15       32.78     58.18 o 
  -2  -5  27       48.57       42.45     22.78 o 
  -1  -5  27       38.21       75.72     28.44 o 
   0  -5  27        1.88       13.43     11.02 o 
   1  -5  27      166.47      184.10     33.41 o 
   2  -5  27       49.01       47.51     14.64 o 
   3  -5  27        5.36        8.20     11.79 o 
   4  -5  27      252.51      222.46     51.74 o 
  -5  -4  27      304.74      280.43    154.06 o 
  -4  -4  27      190.80      114.64     48.84 o 
  -3  -4  27      515.79      447.19    149.72 o 
  -2  -4  27       23.09       -1.80     24.75 o 
  -1  -4  27       10.62       14.56      9.54 o 
   0  -4  27      126.10      228.05     56.35 o 
   1  -4  27      357.89      324.33     87.24 o 
   2  -4  27       26.83       37.38     13.93 o 
   3  -4  27        0.38       12.27      9.91 o 
   4  -4  27       64.59       73.78     26.18 o 
   5  -4  27      122.09      112.72     35.84 o 
  -6  -3  27        6.62       -3.77     26.80 o 
  -5  -3  27       80.94       41.06     19.18 o 
  -4  -3  27      204.43      255.84     87.52 o 
  -3  -3  27       19.60       12.87     21.14 o 
  -2  -3  27        0.40       -0.13      5.70 o 
  -1  -3  27        9.23        8.57      9.69 o 
   0  -3  27       17.68       10.50     12.21 o 
   1  -3  27       50.91       41.10     15.14 o 
   2  -3  27      254.23      286.29     71.60 o 
   3  -3  27      312.89      330.04     63.32 o 
   4  -3  27      191.99      193.74     39.00 o 
   5  -3  27      297.79      282.53     90.64 o 
  -6  -2  27        2.46       22.19     12.11 o 
  -5  -2  27       63.62       46.22     29.05 o 
  -4  -2  27       82.85      113.66     40.24 o 
  -3  -2  27      270.85      208.31     62.12 o 
  -2  -2  27        1.45       12.49      6.06 o 
  -1  -2  27     2305.91     2547.60    104.22 o 
   0  -2  27      123.21      140.75     26.26 o 
   1  -2  27       75.01      150.84     29.48 o 
   2  -2  27      301.23      402.24    115.24 o 
   3  -2  27      172.52      197.44     36.73 o 
   4  -2  27        3.80       12.89      6.51 o 
   5  -2  27        8.41       16.81     11.12 o 
  -6  -1  27       87.26       39.02     22.83 o 
  -5  -1  27        1.08        5.13     19.22 o 
  -4  -1  27        9.08        3.36     24.30 o 
  -3  -1  27      325.86      277.07     19.22 o 
  -2  -1  27     1684.20     1714.71     73.93 o 
  -1  -1  27        7.51       10.56      8.59 o 
   0  -1  27       39.91       55.89     16.01 o 
   1  -1  27     2136.99     2434.53    163.51 o 
   2  -1  27        6.23       -3.41     12.67 o 
   3  -1  27     1104.72     1292.46     83.64 o 
   4  -1  27       80.61       88.55     26.07 o 
   5  -1  27       31.34       15.27      9.55 o 
  -6   0  27        0.02       -1.97     18.04 o 
  -5   0  27      116.87      107.54     29.35 o 
  -4   0  27       97.99      110.70     29.91 o 
  -3   0  27       30.77       29.74      8.82 o 
  -2   0  27      132.70      132.29     29.23 o 
  -1   0  27        7.46       18.71      7.91 o 
   0   0  27        0.27        2.30      8.44 o 
   1   0  27      234.86      297.14     54.68 o 
   2   0  27        6.55        7.36      7.96 o 
   3   0  27      337.98      309.48     58.75 o 
   4   0  27        0.39       12.95     12.37 o 
   5   0  27      209.08      160.39     58.60 o 
  -6   1  27       54.57       27.64     31.59 o 
  -5   1  27       80.89      133.24     26.16 o 
  -4   1  27      445.14      483.16     34.52 o 
  -3   1  27        3.73        5.15      8.19 o 
  -2   1  27       25.17       28.46     10.16 o 
  -1   1  27     2197.15     2380.07     98.68 o 
   0   1  27       44.37       56.82     16.19 o 
   1   1  27        1.73       15.42      8.08 o 
   2   1  27       16.52       22.38     15.49 o 
   3   1  27        0.57        2.50     12.65 o 
   4   1  27      225.79      256.45     54.12 o 
   5   1  27       11.37        1.60     13.28 o 
  -6   2  27      285.34      353.30     70.85 o 
  -5   2  27        0.01       11.04      8.70 o 
  -4   2  27        0.01       10.06      8.73 o 
  -3   2  27      417.15      470.30     64.65 o 
  -2   2  27      841.15      836.16     53.37 o 
  -1   2  27       61.51       31.48     16.68 o 
   0   2  27        0.09       18.12      9.27 o 
   1   2  27       30.32       29.57     14.84 o 
   2   2  27       48.54       55.97     23.47 o 
   3   2  27       37.67       28.57     16.02 o 
   4   2  27       14.91       11.84     10.78 o 
   5   2  27        0.63       -1.56     29.09 o 
  -6   3  27      230.40      218.64     61.90 o 
  -5   3  27        5.15       15.67      8.50 o 
  -4   3  27      112.55       91.67     27.65 o 
  -3   3  27      201.12      240.33     43.22 o 
  -2   3  27      219.69      175.94     31.45 o 
  -1   3  27      893.87      896.32     95.83 o 
   0   3  27      361.99      381.13     37.08 o 
   1   3  27       78.91       91.36     17.92 o 
   2   3  27       89.38       90.92     16.42 o 
   3   3  27        0.20       13.22     15.58 o 
   4   3  27       15.13       31.06     13.26 o 
  -5   4  27      226.30      190.16     41.44 o 
  -4   4  27      165.93      159.43     42.36 o 
  -3   4  27      100.44       86.57     20.79 o 
  -2   4  27       75.44       80.81     23.36 o 
  -1   4  27      161.90      186.37     37.77 o 
   0   4  27        3.00       11.44     19.21 o 
   1   4  27      394.95      369.59     58.65 o 
   2   4  27       11.14       -2.76     17.85 o 
   3   4  27       28.88       33.62     15.20 o 
  -4   5  27       71.49       72.48     22.65 o 
  -3   5  27      323.04      291.22     90.79 o 
  -2   5  27        8.97       15.70     11.79 o 
  -1   5  27        4.07       14.50     19.45 o 
   0   5  27      349.23      349.40     73.26 o 
   1   5  27       32.75       41.15     20.44 o 
   2   5  27       41.66       37.81     25.76 o 
  -2  -6  28        0.12       11.47     22.45 o 
  -1  -6  28        0.02       24.75     14.01 o 
   0  -6  28      279.84      470.46    180.78 o 
   1  -6  28      188.18      171.94     89.00 o 
   2  -6  28        0.02       13.48     12.86 o 
   3  -6  28       12.52       30.41     13.02 o 
  -4  -5  28      541.43      314.68    143.90 o 
  -3  -5  28      246.85      278.87    126.86 o 
  -2  -5  28       23.93       34.17     46.46 o 
  -1  -5  28       38.88       26.96     21.55 o 
   0  -5  28       47.19       46.13     16.34 o 
   1  -5  28       43.36       35.28     15.73 o 
   2  -5  28      303.49      357.41    116.68 o 
   3  -5  28      100.40      111.35     29.27 o 
   4  -5  28       87.90       96.87     38.75 o 
  -5  -4  28      200.82      136.85     56.71 o 
  -4  -4  28      243.86      250.19     88.01 o 
  -3  -4  28        8.38       22.04     15.41 o 
  -2  -4  28       57.88      145.05     58.84 o 
  -1  -4  28      184.43      219.01     73.14 o 
   0  -4  28       65.00       65.76     31.06 o 
   1  -4  28       60.86       17.55     23.68 o 
   2  -4  28      224.65      198.59     51.46 o 
   3  -4  28        2.47       11.57     10.96 o 
   4  -4  28       70.52       49.45     12.98 o 
   5  -4  28       56.76       49.16     20.22 o 
  -5  -3  28      186.67      151.11     51.55 o 
  -4  -3  28       96.91      130.30     41.55 o 
  -3  -3  28     4686.32     5004.22   1849.23 o 
  -2  -3  28      373.11      407.94     54.58 o 
  -1  -3  28       49.56       38.28     20.95 o 
   0  -3  28        0.29       -3.21     12.95 o 
   1  -3  28       32.06       61.84     29.13 o 
   2  -3  28      132.45      127.59     31.32 o 
   3  -3  28      248.07      288.48     58.07 o 
   4  -3  28       48.56       31.89     14.58 o 
   5  -3  28        8.24       33.87     18.68 o 
  -6  -2  28       96.06       82.05     32.79 o 
  -5  -2  28      347.97      286.03     80.36 o 
  -4  -2  28      209.39      246.58     78.18 o 
  -3  -2  28      335.80      336.31     83.91 o 
  -2  -2  28       40.14       24.43     16.69 o 
  -1  -2  28      752.63      695.37     46.95 o 
   0  -2  28      247.34      293.32     77.03 o 
   1  -2  28      349.65      349.76     80.99 o 
   2  -2  28      101.27       69.85     22.37 o 
   3  -2  28       54.12       55.45     17.74 o 
   4  -2  28       92.21      112.74     23.64 o 
   5  -2  28      129.56      127.20     41.49 o 
  -6  -1  28        5.15       39.97     28.39 o 
  -5  -1  28      309.80      313.25     68.19 o 
  -4  -1  28       11.42       -2.28     15.12 o 
  -3  -1  28        1.51        9.01      5.55 o 
  -2  -1  28      467.58      394.06     55.03 o 
  -1  -1  28      101.30       66.30     18.49 o 
   0  -1  28       65.40       97.64     26.84 o 
   1  -1  28      529.68      513.49     88.35 o 
   2  -1  28      175.72      121.20     28.68 o 
   3  -1  28       97.01      109.98     21.15 o 
   4  -1  28      218.52      222.82     59.38 o 
   5  -1  28        5.86       36.03     27.99 o 
  -6   0  28      146.82      208.14     44.56 o 
  -5   0  28      106.84      100.12     37.22 o 
  -4   0  28      177.22      132.81     31.71 o 
  -3   0  28       72.83       66.82     14.72 o 
  -2   0  28      156.49      162.80     31.99 o 
  -1   0  28       22.68       35.28      9.91 o 
   0   0  28      226.58      236.32     45.68 o 
   1   0  28      104.33      113.98     31.69 o 
   2   0  28       11.59       19.77      9.94 o 
   3   0  28      548.68      539.13     39.88 o 
   4   0  28        0.27        8.08     10.73 o 
   5   0  28       16.29       13.78     15.82 o 
  -6   1  28      177.97      241.85     61.65 o 
  -5   1  28       18.20       21.80     12.55 o 
  -4   1  28       18.60       11.61     11.05 o 
  -3   1  28       10.26       20.09      8.84 o 
  -2   1  28      364.07      433.44     88.89 o 
  -1   1  28      372.26      323.39     60.90 o 
   0   1  28      176.65      171.27     36.17 o 
   1   1  28        9.85       -6.74     13.48 o 
   2   1  28       50.92       69.36     27.45 o 
   3   1  28       10.97       27.37     15.00 o 
   4   1  28      215.06      164.29     58.24 o 
   5   1  28      905.06      946.25     75.23 o 
  -6   2  28        0.07       21.75     11.18 o 
  -5   2  28       54.27       77.56     18.16 o 
  -4   2  28      274.46      304.06     52.35 o 
  -3   2  28        7.90       20.22     10.26 o 
  -2   2  28       17.65       17.60     11.10 o 
  -1   2  28      200.11      177.25     77.43 o 
   0   2  28       16.20       22.56      9.97 o 
   1   2  28      206.15      264.81     49.81 o 
   2   2  28      103.74       84.07     24.30 o 
   3   2  28      118.83      108.14     34.63 o 
   4   2  28       90.23       87.08     21.86 o 
  -5   3  28       47.53       63.90     19.41 o 
  -4   3  28        2.94       11.43      7.75 o 
  -3   3  28       38.12       34.53     11.43 o 
  -2   3  28       43.04       45.39     13.30 o 
  -1   3  28      154.02      141.51     25.22 o 
   0   3  28      195.20      203.50     38.34 o 
   1   3  28        4.94       29.92     13.22 o 
   2   3  28       65.78       71.08     22.78 o 
   3   3  28      563.96      615.32     44.60 o 
   4   3  28       43.68       32.18     12.57 o 
  -4   4  28      170.86      146.35     32.19 o 
  -3   4  28       14.21       16.53     10.07 o 
  -2   4  28      357.97      444.17     89.77 o 
  -1   4  28      105.24       88.28     27.29 o 
   0   4  28       14.47       26.17     13.33 o 
   1   4  28      470.62      523.85    102.91 o 
   2   4  28        1.25       27.28     13.52 o 
   3   4  28      125.78      100.13     33.33 o 
  -3   5  28      212.88      210.75     71.58 o 
  -2   5  28       53.60       43.67     25.24 o 
  -1   5  28       64.41       67.77     18.22 o 
   0   5  28        6.75       37.94     27.04 o 
   1   5  28      310.18      212.47     90.63 o 
  -2  -6  29        0.01       32.53     25.49 o 
  -1  -6  29      256.85      340.08    175.37 o 
   0  -6  29        0.02       38.02     27.37 o 
   1  -6  29       26.40       25.09      9.15 o 
   2  -6  29       37.81       38.80     27.21 o 
  -3  -5  29       16.84       62.61     41.96 o 
  -2  -5  29        0.26       21.14     21.39 o 
  -1  -5  29       83.80      149.96     75.15 o 
   0  -5  29       92.91       58.25     30.40 o 
   1  -5  29        2.77       19.07     10.51 o 
   2  -5  29       13.37        7.91     36.96 o 
   3  -5  29       44.42       37.31     12.76 o 
  -4  -4  29        3.18        6.88     13.85 o 
  -3  -4  29      100.29      116.78     74.57 o 
  -2  -4  29        2.07       29.99     31.47 o 
  -1  -4  29       73.76       54.38     15.04 o 
   0  -4  29      178.87      128.46     30.59 o 
   1  -4  29       66.43      104.81     27.66 o 
   2  -4  29        0.02       17.32     13.57 o 
   3  -4  29      147.50      144.10     37.11 o 
   4  -4  29      236.11      220.27     46.87 o 
  -5  -3  29       21.09       14.75     14.83 o 
  -4  -3  29       28.99       31.96     26.14 o 
  -3  -3  29        4.57       25.90     19.26 o 
  -2  -3  29       34.36       44.09     37.45 o 
  -1  -3  29      103.54      108.69     38.47 o 
   0  -3  29       69.59       86.12     22.96 o 
   1  -3  29      471.50      415.26     91.97 o 
   2  -3  29      372.93      417.31     88.80 o 
   3  -3  29       20.10       65.57     16.23 o 
   4  -3  29        0.02       10.64     11.28 o 
   5  -3  29      201.05      171.85     48.66 o 
  -6  -2  29       19.16       -0.07      8.78 o 
  -5  -2  29        1.49       27.94     19.59 o 
  -4  -2  29       42.58       -8.28     24.91 o 
  -3  -2  29       22.07       33.43     23.68 o 
  -2  -2  29        1.25        9.31     10.86 o 
  -1  -2  29      237.60      190.26     38.66 o 
   0  -2  29        4.70        8.33     10.35 o 
   1  -2  29      518.60      483.59     47.67 o 
   2  -2  29      470.22      516.06    124.10 o 
   3  -2  29       67.54       86.26     29.56 o 
   4  -2  29       41.84       36.35     10.41 o 
   5  -2  29       83.11       43.18     25.63 o 
  -6  -1  29       44.75       68.16     24.31 o 
  -5  -1  29       37.38       47.36     15.67 o 
  -4  -1  29      140.20      144.97     30.42 o 
  -3  -1  29       48.98       40.16     24.75 o 
  -2  -1  29      209.77      196.80     53.92 o 
  -1  -1  29        6.82        3.88     16.14 o 
   0  -1  29      528.92      493.34     91.02 o 
   1  -1  29      304.00      270.99     53.57 o 
   2  -1  29       34.76       30.39     13.65 o 
   3  -1  29        5.27        4.09     12.65 o 
   4  -1  29      344.55      345.54     76.42 o 
   5  -1  29       47.59       49.64     18.10 o 
  -6   0  29        0.81       24.55     17.28 o 
  -5   0  29       63.85       60.35     17.42 o 
  -4   0  29       92.49      100.01     24.60 o 
  -3   0  29       71.79       97.86     24.67 o 
  -2   0  29        7.91        6.52     11.15 o 
  -1   0  29      308.98      348.32     68.21 o 
   0   0  29        0.73        8.86      9.32 o 
   1   0  29       34.91       19.75     11.50 o 
   2   0  29      430.21      391.75     72.12 o 
   3   0  29        0.47        5.10      6.23 o 
   4   0  29       58.64       65.71     22.41 o 
   5   0  29       14.01       17.54     22.54 o 
  -6   1  29       70.96       68.27     24.00 o 
  -5   1  29       11.56       25.31     11.19 o 
  -4   1  29       57.25       80.27     17.00 o 
  -3   1  29      543.14      517.57     50.44 o 
  -2   1  29      831.88      774.24     81.17 o 
  -1   1  29      145.09       60.08     46.05 o 
   0   1  29      138.23      134.74     30.47 o 
   1   1  29        9.01       17.17     25.40 o 
   2   1  29       17.59       25.45      9.17 o 
   3   1  29       58.36       75.83     29.50 o 
   4   1  29        4.54        5.03     11.16 o 
  -5   2  29       90.92       80.23     21.62 o 
  -4   2  29       12.45        6.45      8.54 o 
  -3   2  29      334.63      301.11     37.95 o 
  -2   2  29      445.85      519.62     99.30 o 
  -1   2  29       40.73       35.24     15.98 o 
   0   2  29      367.00      457.93     75.26 o 
   1   2  29       86.41       99.90     27.69 o 
   2   2  29       14.53       34.55     18.00 o 
   3   2  29      167.53      164.64     35.22 o 
   4   2  29      192.84      184.12     53.26 o 
  -5   3  29      188.36      156.97     35.48 o 
  -4   3  29       19.68       44.24     12.77 o 
  -3   3  29      143.79      181.12     54.78 o 
  -2   3  29       23.25       32.40     11.97 o 
  -1   3  29       55.82       93.46     21.69 o 
   0   3  29       82.54      125.54     39.50 o 
   1   3  29       10.26       23.65     11.61 o 
   2   3  29       44.60       40.50     19.86 o 
   3   3  29       34.24       19.88     14.59 o 
  -4   4  29      125.69      113.46     28.97 o 
  -3   4  29       30.34       57.21     19.13 o 
  -2   4  29        4.02        5.70     13.17 o 
  -1   4  29      659.62      635.81    106.45 o 
   0   4  29        3.18        9.22     17.43 o 
   1   4  29        1.73       12.32     15.39 o 
   2   4  29      101.34       91.53     33.35 o 
  -2   5  29       15.38       33.13     18.52 o 
  -1   5  29        1.06       24.58     14.26 o 
   0   5  29      105.82      117.76     39.99 o 
  -1  -6  30       47.77       30.16     16.80 o 
   0  -6  30        9.30       40.07     21.96 o 
   1  -6  30       77.40       81.90     25.95 o 
  -3  -5  30      308.52      288.37    164.80 o 
  -2  -5  30      225.51      195.77     82.60 o 
  -1  -5  30       86.80      116.94     82.85 o 
   0  -5  30      116.36       62.09     29.79 o 
   1  -5  30       43.49       38.58     14.79 o 
   2  -5  30        8.13       31.48     14.50 o 
   3  -5  30       53.56       41.66     12.57 o 
  -4  -4  30       11.52       65.80     24.99 o 
  -3  -4  30       15.42       33.02     37.86 o 
  -1  -4  30       83.41       64.25     56.05 o 
   0  -4  30      590.61      546.20     50.89 o 
   1  -4  30        4.00        3.61      9.89 o 
   2  -4  30      101.39      114.30     35.35 o 
   3  -4  30        0.11        7.43     12.78 o 
   4  -4  30        0.02       12.56     12.47 o 
  -5  -3  30      320.62      300.67    123.41 o 
  -4  -3  30        0.35       18.77     26.80 o 
  -3  -3  30      432.75      425.55    186.51 o 
  -2  -3  30      544.87      755.15    205.69 o 
  -1  -3  30       48.15       25.48      9.06 o 
   0  -3  30      383.00      355.79     91.35 o 
   1  -3  30        0.72       22.29     13.30 o 
   2  -3  30      321.69      209.68     54.96 o 
   3  -3  30       42.73       83.15     23.42 o 
   4  -3  30       14.14       30.24     13.65 o 
  -5  -2  30      135.63      145.46     86.54 o 
  -4  -2  30        4.56       -6.39     23.93 o 
  -3  -2  30      357.30      427.69    121.69 o 
  -2  -2  30       13.04       14.13     13.32 o 
  -1  -2  30      259.95      268.99     64.87 o 
   0  -2  30      165.15      189.83     39.91 o 
   1  -2  30       64.21       51.92     20.60 o 
   2  -2  30       48.71       73.92     19.55 o 
   3  -2  30       39.51       61.86     11.20 o 
   4  -2  30      246.38      237.88     55.11 o 
   5  -2  30       35.92       40.97     10.24 o 
  -5  -1  30       33.65       39.95     16.82 o 
  -4  -1  30       32.56       96.45     58.92 o 
  -3  -1  30       10.11      -12.46     28.11 o 
  -2  -1  30      251.46      235.99     44.31 o 
  -1  -1  30     1240.28     1297.63    109.48 o 
   0  -1  30      118.21      140.67     36.26 o 
   1  -1  30       19.97       20.40     11.05 o 
   2  -1  30        0.67        9.65     13.73 o 
   3  -1  30       15.82       25.52      9.59 o 
   4  -1  30      129.13      119.30     43.68 o 
   5  -1  30       47.42       14.59     30.89 o 
  -6   0  30        3.93       26.63     20.30 o 
  -5   0  30      118.62      115.96     48.14 o 
  -4   0  30      651.41      565.06    113.41 o 
  -3   0  30      144.66      107.75     32.76 o 
  -2   0  30       94.00      124.39     25.10 o 
  -1   0  30      150.72      124.82     25.19 o 
   0   0  30        4.34       11.07      9.07 o 
   1   0  30      490.46      613.63    105.92 o 
   2   0  30      324.98      260.97     51.21 o 
   3   0  30      108.74       83.19     37.09 o 
   4   0  30      172.91      204.34     51.01 o 
  -5   1  30       27.02       56.04     25.08 o 
  -4   1  30       46.61       53.73     17.08 o 
  -3   1  30       21.19       25.61      7.56 o 
  -2   1  30       21.98       21.83     13.71 o 
  -1   1  30       47.30       80.26     22.31 o 
   0   1  30      715.74      822.74     90.83 o 
   1   1  30      147.48      182.27     42.88 o 
   2   1  30       31.68       37.50     12.17 o 
   3   1  30       12.01       18.93     10.23 o 
   4   1  30        0.06       11.22     11.68 o 
  -5   2  30        5.46       16.01     10.62 o 
  -4   2  30        2.31       13.78     15.96 o 
  -3   2  30      144.87       89.86     23.05 o 
  -2   2  30        1.91       -6.91     13.81 o 
  -1   2  30        1.91        3.40     11.19 o 
   0   2  30      260.04      200.75     46.05 o 
   1   2  30        0.29       11.00      7.74 o 
   2   2  30      944.23     1127.47     63.80 o 
   3   2  30      395.69      373.41     78.47 o 
   4   2  30        0.90        5.21     12.72 o 
  -5   3  30        1.42        7.77      7.38 o 
  -4   3  30        0.01       10.20      9.97 o 
  -3   3  30      181.14      189.69     44.68 o 
  -2   3  30        7.72       35.40     18.24 o 
  -1   3  30        0.36        7.33     11.51 o 
   0   3  30      302.51      337.18     51.91 o 
   1   3  30       84.03      123.07     33.07 o 
   2   3  30      361.47      402.70     51.59 o 
   3   3  30       34.15       32.52     11.66 o 
  -3   4  30       20.17       22.38     10.18 o 
  -2   4  30      155.14      168.02     69.06 o 
  -1   4  30       34.67       30.80     20.67 o 
   0   4  30       27.33        7.75     22.51 o 
   1   4  30        0.08       19.03     15.92 o 
   2   4  30       82.66       78.86     34.27 o 
  -3  -5  31       53.53       61.79     45.56 o 
  -2  -5  31        0.04       17.45     25.40 o 
  -1  -5  31       50.92       68.59     32.53 o 
   0  -5  31      139.36       90.72     59.49 o 
   1  -5  31       69.42       54.56     17.00 o 
   2  -5  31       46.96       29.31     12.72 o 
   3  -5  31      318.35      291.58     75.28 o 
  -4  -4  31        1.47       11.80     20.57 o 
  -3  -4  31       22.52       16.72     22.13 o 
  -2  -4  31        7.20       39.42     23.85 o 
  -1  -4  31       62.14       65.23     36.96 o 
   0  -4  31        3.56       11.97     23.85 o 
   1  -4  31       30.10       21.73     15.50 o 
   2  -4  31      120.99      137.24     38.38 o 
   3  -4  31       21.57       22.18     13.65 o 
  -4  -3  31       95.02      167.09     79.90 o 
  -3  -3  31        1.69       24.17     21.14 o 
  -2  -3  31       85.55       72.28     39.50 o 
  -1  -3  31      301.22      328.46    104.32 o 
   0  -3  31       30.17       50.11     16.43 o 
   1  -3  31      476.89      485.72     38.68 o 
   2  -3  31       58.19       83.13     19.80 o 
   3  -3  31        6.82       23.11     10.78 o 
   4  -3  31       70.86       59.29     15.26 o 
  -5  -2  31        2.62        6.31     10.08 o 
  -4  -2  31       21.42       62.94     38.19 o 
  -3  -2  31       27.33       -5.16     26.63 o 
  -2  -2  31        0.30       36.22     18.77 o 
  -1  -2  31      173.54      175.73     36.53 o 
   0  -2  31       13.88       15.60     10.80 o 
   1  -2  31      834.88      741.24    116.61 o 
   2  -2  31       56.17       50.31     19.05 o 
   3  -2  31      309.18      286.22     61.35 o 
   4  -2  31      168.65      140.94     34.04 o 
  -5  -1  31        3.36       15.65     17.76 o 
  -4  -1  31       45.42      129.97     40.89 o 
  -3  -1  31      531.90      784.65     62.94 o 
  -2  -1  31      179.06      197.55     43.52 o 
  -1  -1  31        0.42        4.49     15.49 o 
   0  -1  31      186.35      264.59     51.06 o 
   1  -1  31      139.61      169.46     44.17 o 
   2  -1  31      180.88      215.75     37.98 o 
   3  -1  31       55.53       45.99     12.60 o 
   4  -1  31       22.49       44.07     16.17 o 
  -5   0  31      248.69      270.51     69.56 o 
  -4   0  31        2.34       21.44     12.08 o 
  -3   0  31      161.98      159.59     36.40 o 
  -2   0  31       12.82       30.71     11.70 o 
  -1   0  31      186.45      214.89     49.26 o 
   0   0  31        0.01        9.97      9.06 o 
   1   0  31        0.12       16.95     10.71 o 
   2   0  31      902.51      899.54     70.10 o 
   3   0  31        0.49        7.75      7.12 o 
   4   0  31       21.52       30.19     19.31 o 
  -5   1  31       30.18       55.07     21.09 o 
  -4   1  31       41.65       58.26     27.98 o 
  -3   1  31      369.84      453.59     30.17 o 
  -2   1  31      790.54      813.05     45.86 o 
  -1   1  31      192.81      248.80     57.54 o 
   0   1  31       62.00       68.29     32.29 o 
   1   1  31       13.31       22.56     14.39 o 
   2   1  31       36.70       19.07     11.61 o 
   3   1  31      223.68      168.21     59.28 o 
   4   1  31      124.09      114.74     54.56 o 
  -5   2  31        4.14       13.05      9.42 o 
  -4   2  31      279.51      330.80     86.50 o 
  -3   2  31       22.11       45.15     12.68 o 
  -2   2  31        6.97       23.22     20.77 o 
  -1   2  31      106.16      136.01     34.64 o 
   0   2  31      632.86      656.99     49.33 o 
   1   2  31       19.94       17.89      9.63 o 
   2   2  31       59.91       57.91     22.85 o 
   3   2  31       87.12       84.47     28.12 o 
  -4   3  31       51.28       61.87     24.69 o 
  -3   3  31       69.38       72.57     20.78 o 
  -2   3  31      329.23      327.30     85.70 o 
  -1   3  31      249.73      205.66     45.99 o 
   0   3  31       35.85       67.78     25.57 o 
   1   3  31       26.73       41.84     19.38 o 
   2   3  31        4.21       -2.30     17.49 o 
  -3   4  31        8.30       14.15     14.11 o 
  -2   4  31       75.64       61.50     23.04 o 
  -1   4  31       24.32       17.32     13.25 o 
   0   4  31       68.88       69.66     25.16 o 
   1   4  31      151.56      162.95     63.44 o 
  -2  -5  32      220.68      187.74    133.82 o 
  -1  -5  32        0.73       -6.23     28.52 o 
   0  -5  32       10.83       49.58     27.62 o 
   1  -5  32       81.53      100.63     39.91 o 
   2  -5  32        1.88       20.56     14.84 o 
  -3  -4  32        2.50       31.47     41.47 o 
  -2  -4  32        1.34       16.88     22.21 o 
  -1  -4  32       39.75       15.65     23.52 o 
   0  -4  32      558.97      575.98    115.31 o 
   1  -4  32       29.90       37.32     18.28 o 
   2  -4  32       81.64      105.93     42.31 o 
   3  -4  32      143.38      135.06     38.07 o 
  -4  -3  32       93.47       99.73     40.56 o 
  -3  -3  32       30.32       49.33     23.19 o 
  -2  -3  32      126.08      180.53     85.23 o 
  -1  -3  32       47.45       73.26     59.90 o 
   0  -3  32        2.56       18.79     14.01 o 
   1  -3  32        0.54        9.93     10.66 o 
   2  -3  32       43.33       29.57     34.13 o 
   3  -3  32       15.12       33.00     11.45 o 
   4  -3  32      299.97      236.54     82.86 o 
  -5  -2  32       90.27       79.33     60.15 o 
  -4  -2  32       11.42        1.15     21.88 o 
  -3  -2  32       44.56       80.55     35.57 o 
  -2  -2  32        9.58       15.98     22.21 o 
  -1  -2  32        0.01        6.38      9.79 o 
   0  -2  32       33.73       44.73     16.92 o 
   1  -2  32       41.40       27.81     14.26 o 
   2  -2  32        2.46        7.26     10.65 o 
   3  -2  32       93.69       74.74     19.96 o 
   4  -2  32       18.87       10.27      8.03 o 
  -5  -1  32        0.22       13.36     13.68 o 
  -4  -1  32       37.24       26.63     37.45 o 
  -3  -1  32        0.94       18.77     13.03 o 
  -2  -1  32        2.19        0.47      8.25 o 
  -1  -1  32       48.44       72.50     18.35 o 
   0  -1  32      330.63      317.42     81.62 o 
   1  -1  32        1.60        3.66     10.94 o 
   2  -1  32      108.10      123.52     31.17 o 
   3  -1  32       91.94       84.26     23.52 o 
   4  -1  32       43.81       33.88     15.13 o 
  -5   0  32      151.53      148.09     38.24 o 
  -4   0  32      214.09      224.09     64.43 o 
  -3   0  32       18.81        8.28      6.53 o 
  -2   0  32       84.00       90.59     46.63 o 
  -1   0  32      309.73      345.33     74.49 o 
   0   0  32       12.03       25.13     10.57 o 
   1   0  32        1.15       14.60     10.27 o 
   2   0  32       61.85       52.32     30.03 o 
   3   0  32       51.80       58.34     23.70 o 
   4   0  32       23.61       22.76     10.53 o 
  -5   1  32       25.28       60.56     27.24 o 
  -4   1  32      124.61       96.69     35.13 o 
  -3   1  32       12.60       15.00      8.35 o 
  -2   1  32        2.73       15.99      9.01 o 
  -1   1  32        5.33        5.97     12.45 o 
   0   1  32       39.14       32.98     12.82 o 
   1   1  32     1214.78     1263.40     71.05 o 
   2   1  32       61.84       54.81     16.56 o 
   3   1  32       12.85       11.57     12.48 o 
  -4   2  32      325.53      229.44     62.81 o 
  -3   2  32       96.11       86.38     22.23 o 
  -2   2  32       98.77       53.97     21.28 o 
  -1   2  32      388.40      363.23     81.60 o 
   0   2  32      250.01      279.81     61.64 o 
   1   2  32       47.69       64.49     19.76 o 
   2   2  32       26.06       30.39     12.23 o 
   3   2  32      310.03      300.72     77.50 o 
  -4   3  32       38.42       48.58     18.59 o 
  -3   3  32        0.13       15.93     12.37 o 
  -2   3  32       12.68        9.34     10.06 o 
  -1   3  32       33.69       43.94     18.51 o 
   0   3  32      149.36      107.79     29.05 o 
   1   3  32      162.39      159.82     35.27 o 
   2   3  32      757.21      856.34     58.40 o 
  -2   4  32       47.45       40.13     35.44 o 
  -1   4  32        3.39       24.18     14.55 o 
   0   4  32      337.12      369.79     94.87 o 
  -1  -5  33       11.26       40.07     34.91 o 
   0  -5  33       39.84       49.91     31.06 o 
   1  -5  33       16.50       14.20     10.36 o 
  -3  -4  33       57.09       73.26     38.84 o 
  -2  -4  33       45.56       12.37     13.19 o 
  -1  -4  33       69.52       86.45     54.33 o 
   0  -4  33      203.36      321.81    111.86 o 
   1  -4  33       43.22       40.99     15.90 o 
   2  -4  33        0.37       18.72     14.49 o 
  -4  -3  33        0.15       30.24     30.65 o 
  -3  -3  33       19.91       23.76     21.96 o 
  -2  -3  33       74.19      103.42     47.45 o 
  -1  -3  33      121.03      139.23     54.25 o 
   0  -3  33      227.92      140.59     38.47 o 
   1  -3  33        9.47       27.94     10.45 o 
   2  -3  33      245.71      248.40     76.39 o 
   3  -3  33       58.70       43.35     17.67 o 
  -4  -2  33      147.79      122.02     57.12 o 
  -3  -2  33      262.80      294.44    102.35 o 
  -2  -2  33        0.98       17.78     22.86 o 
  -1  -2  33      101.58      188.65     35.59 o 
   0  -2  33      341.37      277.42     60.65 o 
   1  -2  33       17.81       45.63     21.06 o 
   2  -2  33       21.56       23.73     24.22 o 
   3  -2  33       49.96       61.59     19.50 o 
  -4  -1  33      173.63      198.07     75.64 o 
  -3  -1  33       45.93       29.83     30.16 o 
  -2  -1  33      212.31      215.58     49.50 o 
  -1  -1  33        5.15        9.15     10.14 o 
   0  -1  33        4.58        5.43      9.62 o 
   1  -1  33      352.73      389.04     69.61 o 
   2  -1  33      178.99      245.14     65.52 o 
   3  -1  33       30.88       34.14     12.17 o 
  -4   0  33      276.21      363.03    158.32 o 
  -3   0  33      212.35      186.51     75.88 o 
  -2   0  33      574.82      578.72     34.10 o 
  -1   0  33       27.32       19.38     15.04 o 
   0   0  33        2.35        9.38     10.45 o 
   1   0  33      114.43      138.12     34.11 o 
   2   0  33       91.46       71.23     27.94 o 
   3   0  33       53.70       61.38     27.73 o 
  -4   1  33      213.13      195.23     57.95 o 
  -3   1  33       19.00       33.02     10.12 o 
  -2   1  33       15.99       10.38     10.83 o 
  -1   1  33      274.60      227.54     48.10 o 
   0   1  33      162.94      139.11     39.79 o 
   1   1  33       37.09       13.71     13.65 o 
   2   1  33       76.65       61.87     23.48 o 
   3   1  33       20.98       15.99     19.01 o 
  -4   2  33        0.28        6.34     10.69 o 
  -3   2  33      219.50      272.54     90.92 o 
  -2   2  33       33.79       52.80     24.79 o 
  -1   2  33      362.86      452.10    120.06 o 
   0   2  33       12.97       28.90     11.86 o 
   1   2  33        3.84       27.39     15.98 o 
   2   2  33        0.84       16.88      9.30 o 
  -3   3  33      146.63      181.02     50.24 o 
  -2   3  33        1.06        7.33      7.43 o 
  -1   3  33       82.14      101.62     30.55 o 
   0   3  33       27.58       28.56     11.99 o 
   1   3  33       29.17       42.12     27.04 o 
  -2  -4  34        1.61       25.08     26.71 o 
  -1  -4  34       54.51       35.48     37.86 o 
   0  -4  34        4.79       -6.97     26.39 o 
   1  -4  34       26.06       21.66     12.11 o 
   2  -4  34       26.85       36.72     32.04 o 
  -3  -3  34        0.11       29.26     19.75 o 
  -2  -3  34      119.61      164.39     67.77 o 
  -1  -3  34       55.02      123.99     38.27 o 
   0  -3  34       56.92       31.36     17.26 o 
   1  -3  34       32.92       65.35     17.54 o 
   2  -3  34       23.95       26.79     18.38 o 
   3  -3  34       13.18       27.76     15.01 o 
  -4  -2  34       11.33       43.51     24.42 o 
  -3  -2  34      107.60      153.16     72.20 o 
  -2  -2  34       40.33       29.26     14.67 o 
  -1  -2  34      165.09      194.38     49.19 o 
   0  -2  34      138.99      118.94     33.90 o 
   1  -2  34      111.80       88.90     33.75 o 
   2  -2  34      572.48      651.65    105.79 o 
   3  -2  34       32.47       30.07     11.16 o 
  -4  -1  34       40.50        8.85     28.44 o 
  -3  -1  34       20.75       92.85     45.48 o 
  -2  -1  34      131.71      177.58     66.95 o 
  -1  -1  34       54.45       46.22     18.08 o 
   0  -1  34        0.36       13.23     11.30 o 
   1  -1  34       15.05       30.40     15.24 o 
   2  -1  34      181.86      189.70     50.11 o 
   3  -1  34       69.79       83.42     32.06 o 
  -4   0  34        0.62       13.44     16.23 o 
  -3   0  34      164.11      166.52     54.66 o 
  -2   0  34       82.06      142.77     35.70 o 
  -1   0  34        1.13        2.43     10.32 o 
   0   0  34      490.23      611.64     46.78 o 
   1   0  34        8.56       17.29     17.74 o 
   2   0  34       20.42       14.15     15.51 o 
   3   0  34      279.62      192.90     74.55 o 
  -4   1  34        2.53       10.86     19.13 o 
  -3   1  34        8.60       27.69     16.10 o 
  -2   1  34      168.48      132.78     44.58 o 
  -1   1  34       77.56       64.07     28.60 o 
   0   1  34        7.21        7.85     13.84 o 
   1   1  34       94.43       80.53     29.80 o 
   2   1  34      172.14      160.15     42.81 o 
  -3   2  34        9.89       10.11     13.85 o 
  -2   2  34      596.82      609.44     99.64 o 
  -1   2  34      282.52      280.98     84.85 o 
   0   2  34       91.18      102.72     36.36 o 
   1   2  34      464.58      490.90    119.86 o 
   2   2  34       20.64       11.24      8.40 o 
  -2   3  34        3.57        4.55      8.06 o 
  -1   3  34      216.42      214.94     67.36 o 
   0   3  34       51.95       27.32     23.23 o 
  -1  -4  35       15.94       47.61     23.27 o 
   0  -4  35       14.82       18.77     20.65 o 
   1  -4  35      695.57      783.59    172.66 o 
  -2  -3  35      185.03      188.23    118.91 o 
  -1  -3  35      168.88      207.41     81.13 o 
   0  -3  35       22.29       32.20     13.44 o 
   1  -3  35       19.71       18.91     14.28 o 
   2  -3  35       40.83       69.47     23.71 o 
  -3  -2  35      169.60      307.71     87.44 o 
  -2  -2  35        6.41       15.73     19.75 o 
  -1  -2  35       12.64       -7.62     26.55 o 
   0  -2  35      523.67      676.83     46.00 o 
   1  -2  35       32.32       24.36     13.99 o 
   2  -2  35       93.15       74.22     36.40 o 
  -3  -1  35      324.96      410.23    117.43 o 
  -2  -1  35        3.52       16.23     19.26 o 
  -1  -1  35        0.14       17.14      8.65 o 
   0  -1  35       70.68       55.44     16.55 o 
   1  -1  35        1.37        9.65      7.45 o 
   2  -1  35      341.39      404.89    101.50 o 
  -3   0  35        6.14       19.83     14.83 o 
  -2   0  35      417.75      448.80     32.04 o 
  -1   0  35      118.84       93.75     27.74 o 
   0   0  35        1.38        5.11      9.08 o 
   1   0  35      222.73      219.23     56.68 o 
   2   0  35        9.90       34.10     15.09 o 
  -3   1  35       12.63       49.33     26.22 o 
  -2   1  35       38.87       24.00     17.93 o 
  -1   1  35        2.38        3.70      7.68 o 
   0   1  35       74.60       87.98     20.58 o 
   1   1  35        1.42        6.18      8.70 o 
   2   1  35       30.27       31.92     12.80 o 
  -2   2  35      161.31      157.09     45.05 o 
  -1   2  35      219.01      229.27     69.86 o 
   0   2  35       13.41       28.74     12.26 o 
   1   2  35        6.53        7.63     11.50 o 
  -2  -3  36        6.13       36.71     18.19 o 
  -1  -3  36        1.86       38.93     20.24 o 
   0  -3  36      132.00      172.17    109.32 o 
   1  -3  36       95.09       91.28     26.19 o 
  -2  -2  36       23.67       16.31     14.42 o 
  -1  -2  36       52.23       39.17     39.83 o 
   0  -2  36        8.84        2.46     10.94 o 
   1  -2  36       67.40       70.23     25.57 o 
   2  -2  36      261.42      242.85     95.47 o 
  -3  -1  36       18.52       75.23     32.86 o 
  -2  -1  36       44.09       26.39     23.03 o 
  -1  -1  36      180.85      224.76     57.02 o 
   0  -1  36       77.44       73.10     30.23 o 
   1  -1  36       51.22       28.84     26.88 o 
   2  -1  36      305.47      258.49     78.97 o 
  -3   0  36       60.41       27.45     28.35 o 
  -2   0  36        8.59       25.16     19.50 o 
  -1   0  36       61.60       50.35     27.11 o 
   0   0  36        9.21       24.16      9.35 o 
   1   0  36      222.05      281.23     94.22 o 
  -2   1  36       81.35       78.51     34.97 o 
  -1   1  36       67.55       67.66     30.09 o 
   0   1  36      392.90      428.90     93.71 o 
   1   1  36      213.52      163.86     45.97 o 
  -1  -2  37        6.49       27.12     21.22 o 
   0  -2  37        0.19       14.26     19.91 o 
  -2  -1  37       12.86       36.30     25.32 o 
  -1  -1  37        0.31       29.34     17.70 o 
   0  -1  37      221.01      167.15     54.56 o 
   1  -1  37        5.53       24.15     13.83 o 
  -2   0  37       12.72       16.80     23.93 o 
  -1   0  37      164.07      169.47     57.70 o 
   0   0  37        3.24       28.72     14.55 o 
                                                 
